# Supplementary material for: In the Dawn of an Early Invasion: No Genetic Diversity of Angiostrongylus cantonensis in Ecuador?
Source: Pathogens. 2023 Jun 27;12(7):878. doi: 10.3390/pathogens12070878 (PMC10384297; doi:10.3390/pathogens12070878)
Supplement: Supplementary file 1 [file pathogens-12-00878-s001.zip]

Archive with 1 entries (1 files):
- pathogens-2349704-supplementary.txt
