# Supplementary material for: In the Dawn of an Early Invasion: No Genetic Diversity of Angiostrongylus cantonensis in Ecuador?
Source: Pathogens. 2023 Jun 27;12(7):878. doi: 10.3390/pathogens12070878 (PMC10384297; doi:10.3390/pathogens12070878)
Supplement: Supplementary file 1 [file pathogens-12-00878-s001.zip › pathogens-2349704-supplementary.txt]

Name	# Nucleotide Sequences With Quality	%GC	Accession	Common Name	Created Date	Description	GID	Genetic Code	Modified	Molecule Type	Organism	PCR_primers	Sequence	Sequence Length	Size	Taxonomy	Topology	URN	collection_date	country	db_xref	dev_stage	haplotype	host	isolate	isolation_source	note	specimen_voucher	strain
AC1AB684358JapanChibaChiba	0	32.7%	AB684358	rat lungworm	Sat Mar 03 00:00:00 BRT 2012	Angiostrongylus cantonensis mitochondrial cox1 gene for cytochrome c oxidase subunit 1, partial cds, country: Japan:Chiba, Chiba, haplotype: ac1	379056207	Invertebrate Mitochondrial	Mon Jun 07 21:52:14 BRT 2021	DNA	Angiostrongylus cantonensis		TTTGGGATTGTTAGACAGTCTACTTTATATTTAACGGGTAAAAAAGAGGTTTTTGGTTATTTGGGTATGGTTTATGCTATTTTAAGAATTGGTTTGATTGGTTGTGTGGTTTGGGCTCATCATATATATACGGTTGGTATGGATTTGGATTCTCGTGCTTATTTTACTGCGGCTACTATAGTTATTGCGGTTCCTACGGGAGTGAAGGTTTTTAGGTGGTTGGCAACTTTATTTGGTATAAAGATATTGTTTCAACCTATTTTATTGTGGGTTTTGGGTTTTATTTTTTTATTTACTATTGGTGGGTTAACCGGGGTTATATTGTCTAATTCTAGTTTGGATATTATTTTACATGATACTTATTATGTAGTTAGGCATTTTCATTATGTTTTAAGGTTG…	565	8 KB	Eukaryota; Metazoa; Ecdysozoa; Nematoda; Chromadorea; Strongylida; Metastrongyloidea; Angiostrongylidae; Angiostrongylus	linear	urn:local:.:47k-dfziu2e		Japan:Chiba, Chiba	taxon:6313		ac1	Rattus norvegicus
AC1AB684359JapanKanagawaYokohama	0	32.7%	AB684359	rat lungworm	Sat Mar 03 00:00:00 BRT 2012	Angiostrongylus cantonensis mitochondrial cox1 gene for cytochrome c oxidase subunit 1, partial cds, country: Japan:Kanagawa, Yokohama, haplotype: ac1	379056209	Invertebrate Mitochondrial	Mon Jun 07 21:52:14 BRT 2021	DNA	Angiostrongylus cantonensis		TTTGGGATTGTTAGACAGTCTACTTTATATTTAACGGGTAAAAAAGAGGTTTTTGGTTATTTGGGTATGGTTTATGCTATTTTAAGAATTGGTTTGATTGGTTGTGTGGTTTGGGCTCATCATATATATACGGTTGGTATGGATTTGGATTCTCGTGCTTATTTTACTGCGGCTACTATAGTTATTGCGGTTCCTACGGGAGTGAAGGTTTTTAGGTGGTTGGCAACTTTATTTGGTATAAAGATATTGTTTCAACCTATTTTATTGTGGGTTTTGGGTTTTATTTTTTTATTTACTATTGGTGGGTTAACCGGGGTTATATTGTCTAATTCTAGTTTGGATATTATTTTACATGATACTTATTATGTAGTTAGGCATTTTCATTATGTTTTAAGGTTG…	565	9 KB	Eukaryota; Metazoa; Ecdysozoa; Nematoda; Chromadorea; Strongylida; Metastrongyloidea; Angiostrongylidae; Angiostrongylus	linear	urn:local:.:4ag-dfzjs2y	2009	Japan:Kanagawa, Yokohama	taxon:6313		ac1	Rattus norvegicus
AC1AB684360JapanKanagawaKawasaki	0	32.7%	AB684360	rat lungworm	Sat Mar 03 00:00:00 BRT 2012	Angiostrongylus cantonensis mitochondrial co1 gene for cytochrome c oxidase subunit 1, partial cds, country: Japan:Kanagawa, Kawasaki, haplotype: ac1	379056211	Invertebrate Mitochondrial	Mon Jun 07 21:52:14 BRT 2021	DNA	Angiostrongylus cantonensis		TTTGGGATTGTTAGACAGTCTACTTTATATTTAACGGGTAAAAAAGAGGTTTTTGGTTATTTGGGTATGGTTTATGCTATTTTAAGAATTGGTTTGATTGGTTGTGTGGTTTGGGCTCATCATATATATACGGTTGGTATGGATTTGGATTCTCGTGCTTATTTTACTGCGGCTACTATAGTTATTGCGGTTCCTACGGGAGTGAAGGTTTTTAGGTGGTTGGCAACTTTATTTGGTATAAAGATATTGTTTCAACCTATTTTATTGTGGGTTTTGGGTTTTATTTTTTTATTTACTATTGGTGGGTTAACCGGGGTTATATTGTCTAATTCTAGTTTGGATATTATTTTACATGATACTTATTATGTAGTTAGGCATTTTCATTATGTTTTAAGGTTG…	565	9 KB	Eukaryota; Metazoa; Ecdysozoa; Nematoda; Chromadorea; Strongylida; Metastrongyloidea; Angiostrongylidae; Angiostrongylus	linear	urn:local:.:4ap-dfzjtaz	2009	Japan:Kanagawa, Kawasaki	taxon:6313		ac1	Limax marginatus
AC1AB684361JapanTokyoMinatoku	0	32.7%	AB684361	rat lungworm	Sat Mar 03 00:00:00 BRT 2012	Angiostrongylus cantonensis mitochondrial cox1 gene for cytochrome c oxidase subunit 1, partial cds, country: Japan:Tokyo, Minatoku, haplotype: ac1	379056213	Invertebrate Mitochondrial	Mon Jun 07 21:52:14 BRT 2021	DNA	Angiostrongylus cantonensis		TTTGGGATTGTTAGACAGTCTACTTTATATTTAACGGGTAAAAAAGAGGTTTTTGGTTATTTGGGTATGGTTTATGCTATTTTAAGAATTGGTTTGATTGGTTGTGTGGTTTGGGCTCATCATATATATACGGTTGGTATGGATTTGGATTCTCGTGCTTATTTTACTGCGGCTACTATAGTTATTGCGGTTCCTACGGGAGTGAAGGTTTTTAGGTGGTTGGCAACTTTATTTGGTATAAAGATATTGTTTCAACCTATTTTATTGTGGGTTTTGGGTTTTATTTTTTTATTTACTATTGGTGGGTTAACCGGGGTTATATTGTCTAATTCTAGTTTGGATATTATTTTACATGATACTTATTATGTAGTTAGGCATTTTCATTATGTTTTAAGGTTG…	565	8 KB	Eukaryota; Metazoa; Ecdysozoa; Nematoda; Chromadorea; Strongylida; Metastrongyloidea; Angiostrongylidae; Angiostrongylus	linear	urn:local:.:4aw-dfzju8s		Japan:Tokyo, Minatoku	taxon:6313		ac1	Rattus norvegicus
AC1AB684362JapanKagoshimaAmamioshima	0	32.7%	AB684362	rat lungworm	Sat Mar 03 00:00:00 BRT 2012	Angiostrongylus cantonensis mitochondrial cox1 gene for cytochrome c oxidase subunit 1, partial cds, country: Japan:Kagoshima, Amamioshima, haplotype: ac1	379056215	Invertebrate Mitochondrial	Mon Jun 07 21:52:14 BRT 2021	DNA	Angiostrongylus cantonensis		TTTGGGATTGTTAGACAGTCTACTTTATATTTAACGGGTAAAAAAGAGGTTTTTGGTTATTTGGGTATGGTTTATGCTATTTTAAGAATTGGTTTGATTGGTTGTGTGGTTTGGGCTCATCATATATATACGGTTGGTATGGATTTGGATTCTCGTGCTTATTTTACTGCGGCTACTATAGTTATTGCGGTTCCTACGGGAGTGAAGGTTTTTAGGTGGTTGGCAACTTTATTTGGTATAAAGATATTGTTTCAACCTATTTTATTGTGGGTTTTGGGTTTTATTTTTTTATTTACTATTGGTGGGTTAACCGGGGTTATATTGTCTAATTCTAGTTTGGATATTATTTTACATGATACTTATTATGTAGTTAGGCATTTTCATTATGTTTTAAGGTTG…	565	8 KB	Eukaryota; Metazoa; Ecdysozoa; Nematoda; Chromadorea; Strongylida; Metastrongyloidea; Angiostrongylidae; Angiostrongylus	linear	urn:local:.:4b3-dfzjxzp		Japan:Kagoshima, Amamioshima	taxon:6313		ac1	Rattus rattus
AC1AB684363TaiwanTaichung	0	32.7%	AB684363	rat lungworm	Sat Mar 03 00:00:00 BRT 2012	Angiostrongylus cantonensis mitochondrial cox1 gene for cytochrome c oxidase subunit 1, partial cds, country: Taiwan:Taichung, haplotype: ac1	379056217	Invertebrate Mitochondrial	Mon Jun 07 21:52:14 BRT 2021	DNA	Angiostrongylus cantonensis		TTTGGGATTGTTAGACAGTCTACTTTATATTTAACGGGTAAAAAAGAGGTTTTTGGTTATTTGGGTATGGTTTATGCTATTTTAAGAATTGGTTTGATTGGTTGTGTGGTTTGGGCTCATCATATATATACGGTTGGTATGGATTTGGATTCTCGTGCTTATTTTACTGCGGCTACTATAGTTATTGCGGTTCCTACGGGAGTGAAGGTTTTTAGGTGGTTGGCAACTTTATTTGGTATAAAGATATTGTTTCAACCTATTTTATTGTGGGTTTTGGGTTTTATTTTTTTATTTACTATTGGTGGGTTAACCGGGGTTATATTGTCTAATTCTAGTTTGGATATTATTTTACATGATACTTATTATGTAGTTAGGCATTTTCATTATGTTTTAAGGTTG…	565	8 KB	Eukaryota; Metazoa; Ecdysozoa; Nematoda; Chromadorea; Strongylida; Metastrongyloidea; Angiostrongylidae; Angiostrongylus	linear	urn:local:.:4ba-dfzjyvy		Taiwan:Taichung	taxon:6313		ac1	Rattus norvegicus
AC2AB684364ChinaFujianLianjiang	0	32.7%	AB684364	rat lungworm	Sat Mar 03 00:00:00 BRT 2012	Angiostrongylus cantonensis mitochondrial cox1 gene for cytochrome c oxidase subunit 1, partial cds, country: China:Fujian, Lianjiang, haplotype: ac2	379056219	Invertebrate Mitochondrial	Mon Jun 07 21:52:14 BRT 2021	DNA	Angiostrongylus cantonensis		TTTGGGATTGTTAGACAGTCTACTTTATATTTAACGGGTAAAAAAGAGGTTTTTGGTTATTTGGGTATGGTTTATGCTATTTTAAGAATTGGTTTGATTGGTTGTGTGGTTTGGGCTCATCATATATATACGGTTGGTATGGATTTAGATTCTCGTGCTTATTTTACTGCGGCTACTATAGTTATTGCGGTTCCTACGGGAGTGAAGGTTTTTAGGTGGTTGGCAACTTTATTTGGTATAAAGATATTGTTTCAACCTATTTTATTGTGGGTTTTGGGTTTTATTTTTTTATTTACTATCGGTGGGTTAACGGGGGTTATATTGTCTAATTCTAGTTTGGATATTATTTTACATGATACTTATTATGTAGTTAGGCATTTTCATTATGTTTTAAGGTTG…	565	8 KB	Eukaryota; Metazoa; Ecdysozoa; Nematoda; Chromadorea; Strongylida; Metastrongyloidea; Angiostrongylidae; Angiostrongylus	linear	urn:local:.:4bh-dfzk0b5		China:Fujian, Lianjiang	taxon:6313		ac2	Rattus norvegicus
AC2AB684365ChinaGuangdongShenzhen	0	32.7%	AB684365	rat lungworm	Sat Mar 03 00:00:00 BRT 2012	Angiostrongylus cantonensis mitochondrial cox1 gene for cytochrome c oxidase subunit 1, partial cds, country: China:Guangdong, Shenzhen, haplotype: ac2	379056221	Invertebrate Mitochondrial	Mon Jun 07 21:52:14 BRT 2021	DNA	Angiostrongylus cantonensis		TTTGGGATTGTTAGACAGTCTACTTTATATTTAACGGGTAAAAAAGAGGTTTTTGGTTATTTGGGTATGGTTTATGCTATTTTAAGAATTGGTTTGATTGGTTGTGTGGTTTGGGCTCATCATATATATACGGTTGGTATGGATTTAGATTCTCGTGCTTATTTTACTGCGGCTACTATAGTTATTGCGGTTCCTACGGGAGTGAAGGTTTTTAGGTGGTTGGCAACTTTATTTGGTATAAAGATATTGTTTCAACCTATTTTATTGTGGGTTTTGGGTTTTATTTTTTTATTTACTATCGGTGGGTTAACGGGGGTTATATTGTCTAATTCTAGTTTGGATATTATTTTACATGATACTTATTATGTAGTTAGGCATTTTCATTATGTTTTAAGGTTG…	565	8 KB	Eukaryota; Metazoa; Ecdysozoa; Nematoda; Chromadorea; Strongylida; Metastrongyloidea; Angiostrongylidae; Angiostrongylus	linear	urn:local:.:4bo-dfzk0zs		China:Guangdong, Shenzhen	taxon:6313		ac2	Rattus norvegicus
AC2AB684366JapanIshikawaKanazawa	0	32.7%	AB684366	rat lungworm	Sat Mar 03 00:00:00 BRT 2012	Angiostrongylus cantonensis mitochondrial cox1 gene for cytochrome c oxidase subunit 1, partial cds, country: Japan:Ishikawa, Kanazawa, haplotype: ac2	379056223	Invertebrate Mitochondrial	Mon Jun 07 21:52:14 BRT 2021	DNA	Angiostrongylus cantonensis		TTTGGGATTGTTAGACAGTCTACTTTATATTTAACGGGTAAAAAAGAGGTTTTTGGTTATTTGGGTATGGTTTATGCTATTTTAAGAATTGGTTTGATTGGTTGTGTGGTTTGGGCTCATCATATATATACGGTTGGTATGGATTTAGATTCTCGTGCTTATTTTACTGCGGCTACTATAGTTATTGCGGTTCCTACGGGAGTGAAGGTTTTTAGGTGGTTGGCAACTTTATTTGGTATAAAGATATTGTTTCAACCTATTTTATTGTGGGTTTTGGGTTTTATTTTTTTATTTACTATCGGTGGGTTAACGGGGGTTATATTGTCTAATTCTAGTTTGGATATTATTTTACATGATACTTATTATGTAGTTAGGCATTTTCATTATGTTTTAAGGTTG…	565	8 KB	Eukaryota; Metazoa; Ecdysozoa; Nematoda; Chromadorea; Strongylida; Metastrongyloidea; Angiostrongylidae; Angiostrongylus	linear	urn:local:.:4bv-dfzk1os		Japan:Ishikawa, Kanazawa	taxon:6313		ac2	Rattus rattus
AC2GQ398121LijiangFujianChina	0	32.4%	GQ398121 - COI CDS	rat lungworm	Tue Apr 10 09:10:49 BRT 2018	Angiostrongylus cantonensis mitochondrion, complete genome		Invertebrate Mitochondrial	Mon Jun 07 21:52:14 BRT 2021	DNA	Angiostrongylus cantonensis		ATTTATATATATAAGAAATATCAAGGTGGTTTGTCGGTTTGATTAGAAAGTTCTAATCATAAGGATATTGGTACTCTTTATTTTTTGTTTGGTTTATGGTCGGGTATGTTAGGTACTGCTTTATCTTTGATTGTTCGTTTGGAATTGTCTAAGCCTGGAATGTTGTTGTCTAATGGGCAATTGTATAATTCAATTATTACGGCTCATGCTTTTTTGATGATTTTTTTTATGGTGATGCCTAGTATGATTGGTGGTTTTGGTAATTGAATATTGCCTTTGATGTTGGGGGCTCCGGATATGAGTTTTCCTCGTTTGAATAATTTGAGTTTTTGATTATTACCAACTTCGATGTTTTTGATTTTAGATTCTTGTTTTGTGGATATAGGATGTGGGACTAGT…	1578	6 KB	Eukaryota; Metazoa; Ecdysozoa; Nematoda; Chromadorea; Rhabditida; Strongylida; Metastrongyloidea; Angiostrongylidae; Angiostrongylus	linear	urn:local:.:54-dgqaups					ac2
AC2KU532145Ac11L3JSJMyanmarMonglaShanState	0	32.4%	KU532145	rat lungworm	Sat Sep 24 00:00:00 BRT 2016	Angiostrongylus cantonensis isolate Ac11L3JSJ cytochrome c oxidase subunit 1 (cox1) gene, partial cds; mitochondrial	1068253964	Invertebrate Mitochondrial	Mon Jun 07 21:52:14 BRT 2021	DNA	Angiostrongylus cantonensis	fwd_name: AngiCOIF, fwd_seq: ttttttgggcatcctgaggtttat, rev_name: AngiCOIR, rev_seq: cgaggataaccatgtaaaccagc	GTTTTGATTTTGCCTGCTTTTGGGATTGTTAGACAGTCTACTTTATATTTAACGGGTAAAAAAGAGGTTTTTGGTTATTTGGGTATGGTTTATGCTATTTTAAGAATTGGTTTGATTGGTTGTGTGGTTTGGGCTCATCATATATATACGGTTGGTATGGATTTAGATTCTCGTGCTTATTTTACTGCGGCTACTATAGTTATTGCGGTTCCTACGGGAGTGAAGGTTTTTAGGTGGTTGGCAACTTTATTTGGTATAAAGATATTGTTTCAACCTATTTTATTGTGGGTTTTGGGTTTTATTTTTTTATTTACTATCGGTGGGTTAACGGGGGTTATATTGTCTAATTCTAGTTTGGATATTATTTTACATGATACTTATTATGTAGTTAGGCATTTT…	558	10 KB	Eukaryota; Metazoa; Ecdysozoa; Nematoda; Chromadorea; Strongylida; Metastrongyloidea; Angiostrongylidae; Angiostrongylus	linear	urn:local:.:3ed-dfzhrla		Myanmar: Mongla, Shan State	taxon:6313	third stage larva	ac2	Achatina fulica	Ac11L3JSJ		identical sequences were obtained from individual larva (number=7)
AC2KY779738BNVietnamBacNinh	0	32.4%	KY779738	rat lungworm	Mon Jul 31 00:00:00 BRT 2017	Angiostrongylus cantonensis isolate BN cytochrome c oxidase subunit I (COI) gene, partial cds; mitochondrial	1220130911	Invertebrate Mitochondrial	Mon Jun 07 21:52:14 BRT 2021	DNA	Angiostrongylus cantonensis		ATTTATATATATAAGAAATATCAAGGTGGTTTGTCGGTTTGATTAGAAAGTTCTAATCATAAGGATATTGGTACTCTTTATTTTTTGTTTGGTTTATGGTCGGGTATGTTAGGTACTGCTTTATCTTTGATTGTTCGTTTGGAATTGTCTAAGCCTGGAATGTTGTTGTCTAATGGGCAATTGTATAATTCAATTATTACGGCTCATGCTTTTTTGATGATTTTTTTTATGGTGATGCCTAGTATGATTGGTGGTTTTGGTAATTGAATATTGCCTTTGATGTTGGGGGCTCCGGATATGAGTTTTCCTCGTTTGAATAATTTGAGTTTTTGATTATTACCAACTTCGATGTTTTTGATTTTAGATTCTTGTTTTGTGGATATAGGATGTGGGACTAGT…	1578	8 KB	Eukaryota; Metazoa; Ecdysozoa; Nematoda; Chromadorea; Strongylida; Metastrongyloidea; Angiostrongylidae; Angiostrongylus	linear	urn:local:.:55-dgqaups			taxon:6313		ac2		BN
AC3AB684367JapanIshikawaKanazawa	0	32.7%	AB684367	rat lungworm	Sat Mar 03 00:00:00 BRT 2012	Angiostrongylus cantonensis mitochondrial cox1 gene for cytochrome c oxidase subunit 1, partial cds, country: Japan:Ishikawa, Kanazawa, haplotype: ac3	379056225	Invertebrate Mitochondrial	Mon Jun 07 21:52:14 BRT 2021	DNA	Angiostrongylus cantonensis		TTTGGGATTGTTAGACAGTCTACTTTATATTTAACGGGTAAAAAGGAGGTTTTTGGTTATTTGGGTATGGTTTATGCTATTTTAAGAATTGGTTTGATTGGTTGTGTGGTTTGGGCTCATCATATATATACGGTTGGTATGGATTTAGATTCTCGTGCTTATTTTACTGCGGCTACTATAGTTATTGCGGTTCCTACGGGAGTGAAGGTTTTTAGGTGGTTGGCAACTTTATTTGGTATAAAGATATTGTTTCAACCTATTTTATTGTGGGTTTTGGGCTTTATTTTTTTATTTACTATTGGTGGGTTAACTGGGGTTATATTGTCTAATTCTAGTTTGGATATTATTTTACATGATACTTATTATGTAGTTAGGCATTTTCATTATGTTTTAAGGTTG…	565	8 KB	Eukaryota; Metazoa; Ecdysozoa; Nematoda; Chromadorea; Strongylida; Metastrongyloidea; Angiostrongylidae; Angiostrongylus	linear	urn:local:.:4c2-dfzk2gk		Japan:Ishikawa, Kanazawa	taxon:6313		ac3	Rattus rattus
AC4AB684368ThailandBangkok	0	32.4%	AB684368	rat lungworm	Sat Mar 03 00:00:00 BRT 2012	Angiostrongylus cantonensis mitochondrial cox1 gene for cytochrome c oxidase subunit 1, partial cds, country: Thailand:Bangkok, haplotype: ac4	379056227	Invertebrate Mitochondrial	Mon Jun 07 21:52:14 BRT 2021	DNA	Angiostrongylus cantonensis		TTTGGGATTGTTAGACAGTCTACTTTATATTTAACGGGTAAGAAGGAGGTTTTTGGTTATTTGGGTATGGTTTATGCTATTTTAAGGATTGGTTTGATTGGTTGTGTGGTTTGGGCTCATCATATATATACGGTTGGTATGGATTTAGATTCTCGTGCTTATTTTACTGCGGCTACTATAGTTATTGCGGTTCCTACGGGAGTGAAGGTTTTTAGGTGGTTAGCAACTTTATTTGGTATAAAGATATTGTTTCAACCTATTTTATTGTGGGTTTTGGGTTTTATTTTTTTATTTACTATTGGGGGGTTAACTGGGGTTATATTGTCTAATTCTAGTTTGGATATTATTTTACATGATACTTATTATGTAGTTAGGCATTTTCATTATGTTTTAAGGTTG…	565	8 KB	Eukaryota; Metazoa; Ecdysozoa; Nematoda; Chromadorea; Strongylida; Metastrongyloidea; Angiostrongylidae; Angiostrongylus	linear	urn:local:.:4c9-dfzk391		Thailand:Bangkok	taxon:6313		ac4	Rattus norvegicus
AC4KU934239i2AFTHTakThailand	0	34.5%	KU934239	rat lungworm	Tue Sep 27 00:00:00 BRT 2016	Angiostrongylus cantonensis isolate 2AFTH Tak cytochrome c oxidase subunit I (COI) gene, partial cds; mitochondrial	1069752864	Invertebrate Mitochondrial	Mon Jun 07 21:52:14 BRT 2021	DNA	Angiostrongylus cantonensis		ATGCTATTTTAAGGATTGGTTTGATTGGTTGTGTGGTTTGGGCTCATCATATATATACGGTTGGTATGGATTTAGATTCTCGTGCTTATTTTACTGCGGCTACTATAGTTATTGCGGTTCCTACGGGAGTGAAGGTTTTTAGGTGGTTAGCAACTTTATTTGGTATAAAGATATTGTTTCAACCTATTTTATTGTGGGTTTTGGGTTTTATTTTTTTATTTACTATTGGGGGGTTAACTGGGGTTATATTGTCTAATTCTAGTT	264	7 KB	Eukaryota; Metazoa; Ecdysozoa; Nematoda; Chromadorea; Strongylida; Metastrongyloidea; Angiostrongylidae; Angiostrongylus	linear	urn:local:.:3ep-dfzhrla		Thailand	taxon:6313		ac4		2AFTH Tak
AC4KY439006Ac12FThailandSamutPrakan	0	33.1%	KY439006	rat lungworm	Mon Jul 17 00:00:00 BRT 2017	Angiostrongylus cantonensis voucher Ac12F cytochrome oxidase subunit I (cox1) gene, partial cds; mitochondrial	1169078834	Invertebrate Mitochondrial	Tue Jun 08 00:04:09 BRT 2021	DNA	Angiostrongylus cantonensis		GTCTACTTTATATTTAACGGGTAAGAAGGAGGTTTTTGGTTATTTGGGTATGGTTTATGCTATTTTAAGGATTGGTTTGATTGGTTGTGTGGTTTGGGCTCATCATATATATACGGTTGGTATGGATTTAGATTCTCGTGCTTATTTTACTGCGGCTACTATAGTTATTGCGGTTCCTACGGGAGTGAAGGTTTTTAGGTGGTTAGCAACTTTATTTGGTATAAAGATATTGTTTCAACCTATTTTATTGTGGGTTTTGGGTTTTATTTTTTTATTTACTATTGGGGGGTTAACTGGGGTTATATTGTCTAATTCTAGTTTGGATATTATTTTACATGATACTTATTATGTAG	353	8 KB	Eukaryota; Metazoa; Ecdysozoa; Nematoda; Chromadorea; Strongylida; Metastrongyloidea; Angiostrongylidae; Angiostrongylus	linear	urn:local:.:4m3-dfv0qp3		Thailand: Samut Prakan	taxon:6313		AC4	Rattus rattus				Ac12F
AC5aAB684369JapanOkinawaNaha	0	33.5%	AB684369	rat lungworm	Sat Mar 03 00:00:00 BRT 2012	Angiostrongylus cantonensis mitochondrial cox1 gene for cytochrome c oxidase subunit 1, partial cds, country: Japan:Okinawa, Naha, haplotype: ac5	379056229	Invertebrate Mitochondrial	Tue Jun 08 12:57:19 BRT 2021	DNA	Angiostrongylus cantonensis		TTTGGGATTGTTAGACAGTCTACTTTATATTTAACGGGTAAGAAGGAGGTTTTTGGTTATTTGGGTATGGTTTATGCTATTTTAAGGATTGGTTTGATTGGTTGTGTGGTTTGGGCTCACCATATATACACGGTTGGTATGGATTTAGATTCTCGTGCTTATTTTACTGCGGCTACTATAGTTATTGCGGTTCCTACGGGAGTGAAGGTTTTTAGGTGGTTAGCAACTTTATTTGGTATGAAGATATTGTTTCAACCTATTTTATTGTGGGTTTTGGGTTTTATTTTTTTGTTTACTATTGGGGGGTTGACTGGAGTTATATTGTCTAATTCTAGTTTGGATATTATTTTACATGATACTTATTATGTAGTTAGGCATTTTCATTATGTTTTAAGGTTG…	565	8 KB	Eukaryota; Metazoa; Ecdysozoa; Nematoda; Chromadorea; Strongylida; Metastrongyloidea; Angiostrongylidae; Angiostrongylus	linear	urn:local:.:4cg-dfzk43o		Japan:Okinawa, Naha	taxon:6313		ac5a	Rattus norvegicus
AC5aAB684370JapanOkinawaNanjo	0	33.5%	AB684370	rat lungworm	Sat Mar 03 00:00:00 BRT 2012	Angiostrongylus cantonensis mitochondrial cox1 gene for cytochrome c oxidase subunit 1, partial cds, country: Japan:Okinawa, Nanjo, haplotype: ac5	379056231	Invertebrate Mitochondrial	Tue Jun 08 12:57:19 BRT 2021	DNA	Angiostrongylus cantonensis		TTTGGGATTGTTAGACAGTCTACTTTATATTTAACGGGTAAGAAGGAGGTTTTTGGTTATTTGGGTATGGTTTATGCTATTTTAAGGATTGGTTTGATTGGTTGTGTGGTTTGGGCTCACCATATATACACGGTTGGTATGGATTTAGATTCTCGTGCTTATTTTACTGCGGCTACTATAGTTATTGCGGTTCCTACGGGAGTGAAGGTTTTTAGGTGGTTAGCAACTTTATTTGGTATGAAGATATTGTTTCAACCTATTTTATTGTGGGTTTTGGGTTTTATTTTTTTGTTTACTATTGGGGGGTTGACTGGAGTTATATTGTCTAATTCTAGTTTGGATATTATTTTACATGATACTTATTATGTAGTTAGGCATTTTCATTATGTTTTAAGGTTG…	565	8 KB	Eukaryota; Metazoa; Ecdysozoa; Nematoda; Chromadorea; Strongylida; Metastrongyloidea; Angiostrongylidae; Angiostrongylus	linear	urn:local:.:4cn-dfzk4zp		Japan:Okinawa, Nanjo	taxon:6313		ac5a	Achatina fulica
AC5aAB684371JapanTokyoHahajima	0	33.5%	AB684371	rat lungworm	Sat Mar 03 00:00:00 BRT 2012	Angiostrongylus cantonensis mitochondrial cox1 gene for cytochrome c oxidase subunit 1, partial cds, country: Japan:Tokyo, Hahajima, haplotype: ac5	379056233	Invertebrate Mitochondrial	Tue Jun 08 12:57:19 BRT 2021	DNA	Angiostrongylus cantonensis		TTTGGGATTGTTAGACAGTCTACTTTATATTTAACGGGTAAGAAGGAGGTTTTTGGTTATTTGGGTATGGTTTATGCTATTTTAAGGATTGGTTTGATTGGTTGTGTGGTTTGGGCTCACCATATATACACGGTTGGTATGGATTTAGATTCTCGTGCTTATTTTACTGCGGCTACTATAGTTATTGCGGTTCCTACGGGAGTGAAGGTTTTTAGGTGGTTAGCAACTTTATTTGGTATGAAGATATTGTTTCAACCTATTTTATTGTGGGTTTTGGGTTTTATTTTTTTGTTTACTATTGGGGGGTTGACTGGAGTTATATTGTCTAATTCTAGTTTGGATATTATTTTACATGATACTTATTATGTAGTTAGGCATTTTCATTATGTTTTAAGGTTG…	565	8 KB	Eukaryota; Metazoa; Ecdysozoa; Nematoda; Chromadorea; Strongylida; Metastrongyloidea; Angiostrongylidae; Angiostrongylus	linear	urn:local:.:4cu-dfzk5wo		Japan:Tokyo, Hahajima	taxon:6313		ac5a	Achatina fulica
AC5aAB684372JapanTokyoChichijimaRrattus	0	33.5%	AB684372	rat lungworm	Sat Mar 03 00:00:00 BRT 2012	Angiostrongylus cantonensis mitochondrial cox1 gene for cytochrome c oxidase subunit 1, partial cds, country: Japan:Tokyo, Chichijima, haplotype: ac5, host: Rattus rattus	379056235	Invertebrate Mitochondrial	Tue Jun 08 12:57:19 BRT 2021	DNA	Angiostrongylus cantonensis		TTTGGGATTGTTAGACAGTCTACTTTATATTTAACGGGTAAGAAGGAGGTTTTTGGTTATTTGGGTATGGTTTATGCTATTTTAAGGATTGGTTTGATTGGTTGTGTGGTTTGGGCTCACCATATATACACGGTTGGTATGGATTTAGATTCTCGTGCTTATTTTACTGCGGCTACTATAGTTATTGCGGTTCCTACGGGAGTGAAGGTTTTTAGGTGGTTAGCAACTTTATTTGGTATGAAGATATTGTTTCAACCTATTTTATTGTGGGTTTTGGGTTTTATTTTTTTGTTTACTATTGGGGGGTTGACTGGAGTTATATTGTCTAATTCTAGTTTGGATATTATTTTACATGATACTTATTATGTAGTTAGGCATTTTCATTATGTTTTAAGGTTG…	565	8 KB	Eukaryota; Metazoa; Ecdysozoa; Nematoda; Chromadorea; Strongylida; Metastrongyloidea; Angiostrongylidae; Angiostrongylus	linear	urn:local:.:4d1-dfzk6o9		Japan:Tokyo, Chichijima	taxon:6313		ac5a	Rattus rattus
AC5aAB684373JapanTokyoChichijimaRnorvegicus	0	33.5%	AB684373	rat lungworm	Sat Mar 03 00:00:00 BRT 2012	Angiostrongylus cantonensis mitochondrial cox1 gene for cytochrome c oxidase subunit 1, partial cds, country: Japan:Tokyo, Chichijima, haplotype: ac5, host: Rattus norvegicus	379056237	Invertebrate Mitochondrial	Tue Jun 08 12:57:19 BRT 2021	DNA	Angiostrongylus cantonensis		TTTGGGATTGTTAGACAGTCTACTTTATATTTAACGGGTAAGAAGGAGGTTTTTGGTTATTTGGGTATGGTTTATGCTATTTTAAGGATTGGTTTGATTGGTTGTGTGGTTTGGGCTCACCATATATACACGGTTGGTATGGATTTAGATTCTCGTGCTTATTTTACTGCGGCTACTATAGTTATTGCGGTTCCTACGGGAGTGAAGGTTTTTAGGTGGTTAGCAACTTTATTTGGTATGAAGATATTGTTTCAACCTATTTTATTGTGGGTTTTGGGTTTTATTTTTTTGTTTACTATTGGGGGGTTGACTGGAGTTATATTGTCTAATTCTAGTTTGGATATTATTTTACATGATACTTATTATGTAGTTAGGCATTTTCATTATGTTTTAAGGTTG…	565	8 KB	Eukaryota; Metazoa; Ecdysozoa; Nematoda; Chromadorea; Strongylida; Metastrongyloidea; Angiostrongylidae; Angiostrongylus	linear	urn:local:.:4d8-dfzk7h0		Japan:Tokyo, Chichijima	taxon:6313		ac5a	Rattus norvegicus
AC5aAB700675iChichijima01JapanTokyoOgasawaraChichijima	0	33.5%	AB700675	rat lungworm	Thu Aug 29 00:00:00 BRT 2013	Angiostrongylus cantonensis mitochondrial coxI gene for cytochrome c oxidase subunit 1, partial cds, isolate: Chichijima-01	536191364	Invertebrate Mitochondrial	Tue Jun 08 12:57:19 BRT 2021	DNA	Angiostrongylus cantonensis		TTTGGGATTGTTAGACAGTCTACTTTATATTTAACGGGTAAGAAGGAGGTTTTTGGTTATTTGGGTATGGTTTATGCTATTTTAAGGATTGGTTTGATTGGTTGTGTGGTTTGGGCTCACCATATATACACGGTTGGTATGGATTTAGATTCTCGTGCTTATTTTACTGCGGCTACTATAGTTATTGCGGTTCCTACGGGAGTGAAGGTTTTTAGGTGGTTAGCAACTTTATTTGGTATGAAGATATTGTTTCAACCTATTTTATTGTGGGTTTTGGGTTTTATTTTTTTGTTTACTATTGGGGGGTTGACTGGAGTTATATTGTCTAATTCTAGTTTGGATATTATTTTACATGATACTTATTATGTAGTTAGGCATTTTCATTATGTTTTAAGGTTG…	565	8 KB	Eukaryota; Metazoa; Ecdysozoa; Nematoda; Chromadorea; Strongylida; Metastrongyloidea; Angiostrongylidae; Angiostrongylus	linear	urn:local:.:3aw-dfzhrl8		Japan:Tokyo, Ogasawara, Chichijima	taxon:6313		ac5a	Rattus rattus	Chichijima-01
AC5aAB700676iAnejima01JapanTokyoOgasawaraAnejima	0	33.5%	AB700676	rat lungworm	Thu Aug 29 00:00:00 BRT 2013	Angiostrongylus cantonensis mitochondrial coxI gene for cytochrome c oxidase subunit 1, partial cds, isolate: Anejima-01	536191366	Invertebrate Mitochondrial	Tue Jun 08 12:57:19 BRT 2021	DNA	Angiostrongylus cantonensis		TTTGGGATTGTTAGACAGTCTACTTTATATTTAACGGGTAAGAAGGAGGTTTTTGGTTATTTGGGTATGGTTTATGCTATTTTAAGGATTGGTTTGATTGGTTGTGTGGTTTGGGCTCACCATATATACACGGTTGGTATGGATTTAGATTCTCGTGCTTATTTTACTGCGGCTACTATAGTTATTGCGGTTCCTACGGGAGTGAAGGTTTTTAGGTGGTTAGCAACTTTATTTGGTATGAAGATATTGTTTCAACCTATTTTATTGTGGGTTTTGGGTTTTATTTTTTTGTTTACTATTGGGGGGTTGACTGGAGTTATATTGTCTAATTCTAGTTTGGATATTATTTTACATGATACTTATTATGTAGTTAGGCATTTTCATTATGTTTTAAGGTTG…	565	8 KB	Eukaryota; Metazoa; Ecdysozoa; Nematoda; Chromadorea; Strongylida; Metastrongyloidea; Angiostrongylidae; Angiostrongylus	linear	urn:local:.:3ax-dfzhrl8		Japan:Tokyo, Ogasawara, Anejima	taxon:6313		ac5a	Rattus norvegicus	Anejima-01
AC5aAB700677iImoutojima01JapanTokyoOgasawaraImoutojima	0	33.5%	AB700677	rat lungworm	Thu Aug 29 00:00:00 BRT 2013	Angiostrongylus cantonensis mitochondrial coxI gene for cytochrome c oxidase subunit 1, partial cds, isolate: Imoutojima-01	536191372	Invertebrate Mitochondrial	Tue Jun 08 12:57:19 BRT 2021	DNA	Angiostrongylus cantonensis		TTTGGGATTGTTAGACAGTCTACTTTATATTTAACGGGTAAGAAGGAGGTTTTTGGTTATTTGGGTATGGTTTATGCTATTTTAAGGATTGGTTTGATTGGTTGTGTGGTTTGGGCTCACCATATATACACGGTTGGTATGGATTTAGATTCTCGTGCTTATTTTACTGCGGCTACTATAGTTATTGCGGTTCCTACGGGAGTGAAGGTTTTTAGGTGGTTAGCAACTTTATTTGGTATGAAGATATTGTTTCAACCTATTTTATTGTGGGTTTTGGGTTTTATTTTTTTGTTTACTATTGGGGGGTTGACTGGAGTTATATTGTCTAATTCTAGTTTGGATATTATTTTACATGATACTTATTATGTAGTTAGGCATTTTCATTATGTTTTAAGGTTG…	565	8 KB	Eukaryota; Metazoa; Ecdysozoa; Nematoda; Chromadorea; Strongylida; Metastrongyloidea; Angiostrongylidae; Angiostrongylus	linear	urn:local:.:3ay-dfzhrl8		Japan:Tokyo, Ogasawara, Imoutojima	taxon:6313		ac5a	Rattus norvegicus	Imoutojima-01
AC5aAB700678iMeijima01JapanTokyoOgasawaraMeijima	0	33.5%	AB700678	rat lungworm	Thu Aug 29 00:00:00 BRT 2013	Angiostrongylus cantonensis mitochondrial coxI gene for cytochrome c oxidase subunit 1, partial cds, isolate: Meijima-01	536191376	Invertebrate Mitochondrial	Tue Jun 08 12:57:19 BRT 2021	DNA	Angiostrongylus cantonensis		TTTGGGATTGTTAGACAGTCTACTTTATATTTAACGGGTAAGAAGGAGGTTTTTGGTTATTTGGGTATGGTTTATGCTATTTTAAGGATTGGTTTGATTGGTTGTGTGGTTTGGGCTCACCATATATACACGGTTGGTATGGATTTAGATTCTCGTGCTTATTTTACTGCGGCTACTATAGTTATTGCGGTTCCTACGGGAGTGAAGGTTTTTAGGTGGTTAGCAACTTTATTTGGTATGAAGATATTGTTTCAACCTATTTTATTGTGGGTTTTGGGTTTTATTTTTTTGTTTACTATTGGGGGGTTGACTGGAGTTATATTGTCTAATTCTAGTTTGGATATTATTTTACATGATACTTATTATGTAGTTAGGCATTTTCATTATGTTTTAAGGTTG…	565	8 KB	Eukaryota; Metazoa; Ecdysozoa; Nematoda; Chromadorea; Strongylida; Metastrongyloidea; Angiostrongylidae; Angiostrongylus	linear	urn:local:.:3az-dfzhrl8		Japan:Tokyo, Ogasawara, Meijima	taxon:6313		ac5a	Rattus norvegicus	Meijima-01
AC5aAB700679iMukohjima01JapanTokyoOgasawaraMukohjima	0	33.5%	AB700679	rat lungworm	Thu Aug 29 00:00:00 BRT 2013	Angiostrongylus cantonensis mitochondrial coxI gene for cytochrome c oxidase subunit 1, partial cds, isolate: Mukohjima-01	536191380	Invertebrate Mitochondrial	Tue Jun 08 12:57:19 BRT 2021	DNA	Angiostrongylus cantonensis		TTTGGGATTGTTAGACAGTCTACTTTATATTTAACGGGTAAGAAGGAGGTTTTTGGTTATTTGGGTATGGTTTATGCTATTTTAAGGATTGGTTTGATTGGTTGTGTGGTTTGGGCTCACCATATATACACGGTTGGTATGGATTTAGATTCTCGTGCTTATTTTACTGCGGCTACTATAGTTATTGCGGTTCCTACGGGAGTGAAGGTTTTTAGGTGGTTAGCAACTTTATTTGGTATGAAGATATTGTTTCAACCTATTTTATTGTGGGTTTTGGGTTTTATTTTTTTGTTTACTATTGGGGGGTTGACTGGAGTTATATTGTCTAATTCTAGTTTGGATATTATTTTACATGATACTTATTATGTAGTTAGGCATTTTCATTATGTTTTAAGGTTG…	565	8 KB	Eukaryota; Metazoa; Ecdysozoa; Nematoda; Chromadorea; Strongylida; Metastrongyloidea; Angiostrongylidae; Angiostrongylus	linear	urn:local:.:3b0-dfzhrl8		Japan:Tokyo, Ogasawara, Mukohjima	taxon:6313		ac5a	Rattus norvegicus	Mukohjima-01
AC5aAB700680iHirajima01JapanTokyoOgasawaraHirajima	0	33.5%	AB700680	rat lungworm	Thu Aug 29 00:00:00 BRT 2013	Angiostrongylus cantonensis mitochondrial coxI gene for cytochrome c oxidase subunit 1, partial cds, isolate: Hirajima-01	536191384	Invertebrate Mitochondrial	Tue Jun 08 12:57:19 BRT 2021	DNA	Angiostrongylus cantonensis		TTTGGGATTGTTAGACAGTCTACTTTATATTTAACGGGTAAGAAGGAGGTTTTTGGTTATTTGGGTATGGTTTATGCTATTTTAAGGATTGGTTTGATTGGTTGTGTGGTTTGGGCTCACCATATATACACGGTTGGTATGGATTTAGATTCTCGTGCTTATTTTACTGCGGCTACTATAGTTATTGCGGTTCCTACGGGAGTGAAGGTTTTTAGGTGGTTAGCAACTTTATTTGGTATGAAGATATTGTTTCAACCTATTTTATTGTGGGTTTTGGGTTTTATTTTTTTGTTTACTATTGGGGGGTTGACTGGAGTTATATTGTCTAATTCTAGTTTGGATATTATTTTACATGATACTTATTATGTAGTTAGGCATTTTCATTATGTTTTAAGGTTG…	565	8 KB	Eukaryota; Metazoa; Ecdysozoa; Nematoda; Chromadorea; Strongylida; Metastrongyloidea; Angiostrongylidae; Angiostrongylus	linear	urn:local:.:3b1-dfzhrl8		Japan:Tokyo, Ogasawara, Hirajima	taxon:6313		ac5a	Rattus norvegicus	Hirajima-01
AC5aAB700681Hawaii01USAHawaii	0	33.5%	AB700681	rat lungworm	Thu Aug 29 00:00:00 BRT 2013	Angiostrongylus cantonensis mitochondrial coxI gene for cytochrome c oxidase subunit 1, partial cds, isolate: Hawaii-01	536191387	Invertebrate Mitochondrial	Tue Jun 08 12:57:19 BRT 2021	DNA	Angiostrongylus cantonensis		TTTGGGATTGTTAGACAGTCTACTTTATATTTAACGGGTAAGAAGGAGGTTTTTGGTTATTTGGGTATGGTTTATGCTATTTTAAGGATTGGTTTGATTGGTTGTGTGGTTTGGGCTCACCATATATACACGGTTGGTATGGATTTAGATTCTCGTGCTTATTTTACTGCGGCTACTATAGTTATTGCGGTTCCTACGGGAGTGAAGGTTTTTAGGTGGTTAGCAACTTTATTTGGTATGAAGATATTGTTTCAACCTATTTTATTGTGGGTTTTGGGTTTTATTTTTTTGTTTACTATTGGGGGGTTGACTGGAGTTATATTGTCTAATTCTAGTTTGGATATTATTTTACATGATACTTATTATGTAGTTAGGCATTTTCATTATGTTTTAAGGTTG…	565	8 KB	Eukaryota; Metazoa; Ecdysozoa; Nematoda; Chromadorea; Strongylida; Metastrongyloidea; Angiostrongylidae; Angiostrongylus	linear	urn:local:.:3b2-dfzhrl8		USA: Hawaii	taxon:6313		ac5a	Rattus norvegicus	Hawaii-01
AC5aAB723723AcaJapanOkinawaYambaruregion	0	34.4%	AB723723	rat lungworm	Tue May 29 00:00:00 BRT 2012	Angiostrongylus cantonensis mitochondrial COX1 gene for cytochrome c oxidase subunit 1, partial cds	388557113	Invertebrate Mitochondrial	Tue Jun 08 12:57:19 BRT 2021	DNA	Angiostrongylus cantonensis		ATTTTGCCTGCTTTTGGGATTGTTAGACAGTCTACTTTATATTTAACGGGTAAGAAGGAGGTTTTTGGTTATTTGGGTATGGTTTATGCTATTTTAAGGATTGGTTTGATTGGTTGTGTGGTTTGGGCTCACCATATATACACGGTTGGTATGGATTTAGATTCTCGTGCTTATTTTACTGCGGCTACTATAGTTATTGCGGTTCCTACGGGAGTGAAGGTTTTTAGGTGGTTAGCAACTTTATTTGGTATGAAGATATTGTTTCAACCTATTTTATTGTGGGTTTTGGGTTTTATTTTTTTGTTTACTATTGGGGGGTTGACTGGAGTTATATTGTCTAATTCTAGTTTGGATATTATTTTACATGATACTTATTAT	378	7 KB	Eukaryota; Metazoa; Ecdysozoa; Nematoda; Chromadorea; Strongylida; Metastrongyloidea; Angiostrongylidae; Angiostrongylus	linear	urn:local:.:4i5-dfv0qp0		Japan: Okinawa, Yambaru region	taxon:6313		ac5a			Lung of Ryukyu long-furred rat
AC5aGU138107v5398JapanAkitaUniversity	0	34.1%	GU138107	rat lungworm	Thu Nov 01 00:00:00 BRST 2012	Angiostrongylus cantonensis voucher 5398 cytochrome oxidase subunit I (COI) gene, partial cds; mitochondrial	305386762	Invertebrate Mitochondrial	Tue Jun 08 12:57:19 BRT 2021	DNA	Angiostrongylus cantonensis	fwd_name: COIF, fwd_seq: taaagaaagaacataatgaaaatg, rev_name: COIR, rev_seq: ttttttgggcatcctgaggtttat	GAGGTTTAATTTTTTGATTTTGCCTGCTTTTGGGATTGTTAGACAGTCTACTTTATATTTAACGGGTAAGAAGGAGGTTTTTGGTTATTTGGGTATGGTTTATGCTATTTTAAGGATTGGTTTGATTGGTTGTGTGGTTTGGGCTCACCATATATACACGGTTGGTATGGATTTAGATTCTCGTGCTTATTTTACTGCGGCTACTATAGTTATTGCGGTTCCTACGGGAGTGAAGGTTTTTAGGTGGTTAGCAACTTTATTTGGTATGAAGATATTGTTTCAACCTATTTTATTGTGGGTTTTGGGTTTTATTTTTTTGTTTACTATTGGGGGGTTGACTGGAGTTATATTGTCTAATTCTAGTTTGGATATTATTTTACATGATACTTATTATGTAGT	399	9 KB	Eukaryota; Metazoa; Ecdysozoa; Nematoda; Chromadorea; Strongylida; Metastrongyloidea; Angiostrongylidae; Angiostrongylus	linear	urn:local:.:4ku-dfv0qp2		Japan: Akita University	taxon:6313	first larval stage	ac5a	Rattus norvegicus		intermediate host: Mollusca		5398
AC5aJX471054CHIOC35724BrazilPiritubaSaoPaulo	0	34.2%	JX471054	rat lungworm	Wed Feb 20 00:00:00 BRT 2013	Angiostrongylus cantonensis voucher CHIOC:35724 cytochrome c oxidase subunit I gene, partial cds; mitochondrial	451417165	Invertebrate Mitochondrial	Tue Jun 08 12:57:19 BRT 2021	DNA	Angiostrongylus cantonensis	fwd_seq: ttttttgggcatcctgaggtttat, rev_seq: taaagaaagaacataatgaaaatg	TAGACAGTCTACTTTATATTTAACGGGTAAGAAGGAGGTTTTTGGTTATTTGGGTATGGTTTATGCTATTTTAAGGATTGGTTTGATTGGTTGTGTGGTTTGGGCTCACCATATATACACGGTTGGTATGGATTTAGATTCTCGTGCTTATTTTACTGCGGCTACTATAGTTATTGCGGTTCCTACGGGAGTGAAGGTTTTTAGGTGGTTAGCAACTTTATTTGGTATGAAGATATTGTTTCAACCTATTTTATTGTGGGTTTTGGGTTTTATTTTTTTGTTTACTATTGGGGGGTTGACTGGAGTTATATTGTCTAATTCTAGTTTGGATATTATTTTACATGATACTTATTATGTAGT	360	10 KB	Eukaryota; Metazoa; Ecdysozoa; Nematoda; Chromadorea; Strongylida; Metastrongyloidea; Angiostrongylidae; Angiostrongylus	linear	urn:local:.:46z-dfzim95	2010	Brazil: Pirituba, Sao Paulo	taxon:6313	Adult	ac5a	Achatina fulica				CHIOC:35724
AC5aJX471059CHIOC35829BrazilNiteroiRiodeJaneiro	0	34.2%	JX471059	rat lungworm	Wed Feb 20 00:00:00 BRT 2013	Angiostrongylus cantonensis voucher CHIOC:35829 cytochrome c oxidase subunit I gene, partial cds; mitochondrial	451417180	Invertebrate Mitochondrial	Tue Jun 08 12:57:19 BRT 2021	DNA	Angiostrongylus cantonensis	fwd_seq: ttttttgggcatcctgaggtttat, rev_seq: taaagaaagaacataatgaaaatg	TAGACAGTCTACTTTATATTTAACGGGTAAGAAGGAGGTTTTTGGTTATTTGGGTATGGTTTATGCTATTTTAAGGATTGGTTTGATTGGTTGTGTGGTTTGGGCTCACCATATATACACGGTTGGTATGGATTTAGATTCTCGTGCTTATTTTACTGCGGCTACTATAGTTATTGCGGTTCCTACGGGAGTGAAGGTTTTTAGGTGGTTAGCAACTTTATTTGGTATGAAGATATTGTTTCAACCTATTTTATTGTGGGTTTTGGGTTTTATTTTTTTGTTTACTATTGGGGGGTTGACTGGAGTTATATTGTCTAATTCTAGTTTGGATATTATTTTACATGATACTTATTATGTAGT	360	10 KB	Eukaryota; Metazoa; Ecdysozoa; Nematoda; Chromadorea; Strongylida; Metastrongyloidea; Angiostrongylidae; Angiostrongylus	linear	urn:local:.:4mx-dfv0qp3	2010	Brazil: Niteroi, Rio de Janeiro	taxon:6313	Adult	ac5a	Achatina fulica				CHIOC:35829
AC5aJX471060CHIOC35725BrazilQueimadosRiodeJaneiro	0	34.2%	JX471060	rat lungworm	Wed Feb 20 00:00:00 BRT 2013	Angiostrongylus cantonensis voucher CHIOC:35725 cytochrome c oxidase subunit I gene, partial cds; mitochondrial	451417183	Invertebrate Mitochondrial	Tue Jun 08 12:57:19 BRT 2021	DNA	Angiostrongylus cantonensis	fwd_seq: ttttttgggcatcctgaggtttat, rev_seq: taaagaaagaacataatgaaaatg	TAGACAGTCTACTTTATATTTAACGGGTAAGAAGGAGGTTTTTGGTTATTTGGGTATGGTTTATGCTATTTTAAGGATTGGTTTGATTGGTTGTGTGGTTTGGGCTCACCATATATACACGGTTGGTATGGATTTAGATTCTCGTGCTTATTTTACTGCGGCTACTATAGTTATTGCGGTTCCTACGGGAGTGAAGGTTTTTAGGTGGTTAGCAACTTTATTTGGTATGAAGATATTGTTTCAACCTATTTTATTGTGGGTTTTGGGTTTTATTTTTTTGTTTACTATTGGGGGGTTGACTGGAGTTATATTGTCTAATTCTAGTTTGGATATTATTTTACATGATACTTATTATGTAGT	360	10 KB	Eukaryota; Metazoa; Ecdysozoa; Nematoda; Chromadorea; Strongylida; Metastrongyloidea; Angiostrongylidae; Angiostrongylus	linear	urn:local:.:48h-dfzjale	2010	Brazil: Queimados, Rio de Janeiro	taxon:6313	Adult	ac5a	Achatina fulica				CHIOC:35725
AC5aKU532144Ac6ADHAWUSAHawaii	0	33.1%	KU532144	rat lungworm	Sat Sep 24 00:00:00 BRT 2016	Angiostrongylus cantonensis isolate Ac6ADHAW cytochrome c oxidase subunit 1 (cox1) gene, partial cds; mitochondrial	1068253960	Invertebrate Mitochondrial	Tue Jun 08 12:57:19 BRT 2021	DNA	Angiostrongylus cantonensis	fwd_name: AngiCOIF, fwd_seq: ttttttgggcatcctgaggtttat, rev_name: AngiCOIR, rev_seq: cgaggataaccatgtaaaccagc	GTTTTGATTTTGCCTGCTTTTGGGATTGTTAGACAGTCTACTTTATATTTAACGGGTAAGAAGGAGGTTTTTGGTTATTTGGGTATGGTTTATGCTATTTTAAGGATTGGTTTGATTGGTTGTGTGGTTTGGGCTCACCATATATACACGGTTGGTATGGATTTAGATTCTCGTGCTTATTTTACTGCGGCTACTATAGTTATTGCGGTTCCTACGGGAGTGAAGGTTTTTAGGTGGTTAGCAACTTTATTTGGTATGAAGATATTGTTTCAACCTATTTTATTGTGGGTTTTGGGTTTTATTTTTTTGTTTACTATTGGGGGGTTGACTGGAGTTATATTGTCTAATTCTAGTTTGGATATTATTTTACATGATACTTATTATGTAGTTAGGCATTTT…	553	10 KB	Eukaryota; Metazoa; Ecdysozoa; Nematoda; Chromadorea; Strongylida; Metastrongyloidea; Angiostrongylidae; Angiostrongylus	linear	urn:local:.:3ec-dfzhrla		USA: Hawaii	taxon:6313	adult	ac5a	rat (Spraque dawley)	Ac6ADHAW
AC5aMK570630HAW1USAHawaiiHawaiiIslandRexulans	0	32.6%	MK570630 - COI CDS	rat lungworm	Tue Jun 01 15:44:55 BRT 2021	Angiostrongylus cantonensis isolate HAW.1 mitochondrion, complete genome		Invertebrate Mitochondrial	Tue Jun 08 12:57:19 BRT 2021	DNA	Angiostrongylus cantonensis		ATTTATATATATAAGAAATATCAAAGTGGTTTGTCGGTTTGGTTAGAAAGTTCTAATCATAAGGATATTGGTACTCTTTATTTTTTGTTTGGTTTGTGGTCGGGTATGTTAGGTACTGCTTTATCTTTGATTGTTCGTTTGGAGTTATCTAAGCCTGGAATGTTGTTGTCTAATGGGCAATTGTATAATTCAATTATTACGGCTCATGCTTTTTTGATAATTTTTTTTATGGTAATGCCTAGTATGATTGGTGGTTTTGGTAATTGAATGTTGCCTTTGATGTTGGGGGCTCCAGATATGAGTTTTCCTCGTTTGAATAATTTGAGTTTTTGGTTGTTGCCAACTTCGATGTTTTTGATTTTAGATTCTTGTTTTGTAGATATAGGATGTGGAACTAGT…	1578	6 KB	Eukaryota; Metazoa; Ecdysozoa; Nematoda; Chromadorea; Strongylida; Metastrongyloidea; Angiostrongylidae; Angiostrongylus	linear	urn:local:.:56-dgqaups					ac5a
AC5aMK570632AcaFH1FrenchPolynesiaFatuHivaRexulans	0	32.6%	MK570632 - COI CDS	rat lungworm	Tue Jun 01 15:45:40 BRT 2021	Angiostrongylus cantonensis isolate FH.1 mitochondrion, complete genome		Invertebrate Mitochondrial	Tue Jun 08 12:57:19 BRT 2021	DNA	Angiostrongylus cantonensis		ATTTATATATATAAGAAATATCAAAGTGGTTTGTCGGTTTGGTTAGAAAGTTCTAATCATAAGGATATTGGTACTCTTTATTTTTTGTTTGGTTTGTGGTCGGGTATGTTAGGTACTGCTTTATCTTTGATTGTTCGTTTGGAGTTATCTAAGCCTGGAATGTTGTTGTCTAATGGGCAATTGTATAATTCAATTATTACGGCTCATGCTTTTTTGATAATTTTTTTTATGGTAATGCCTAGTATGATTGGTGGTTTTGGTAATTGAATGTTGCCTTTGATGTTGGGGGCTCCAGATATGAGTTTTCCTCGTTTGAATAATTTGAGTTTTTGGTTGTTGCCAACTTCGATGTTTTTGATTTTAGATTCTTGTTTTGTAGATATAGGATGTGGAACTAGT…	1578	6 KB	Eukaryota; Metazoa; Ecdysozoa; Nematoda; Chromadorea; Strongylida; Metastrongyloidea; Angiostrongylidae; Angiostrongylus	linear	urn:local:.:57-dgqaups					ac5a
AC5bAB699589t6313JapanOkinawaDiplothrixlegata	0	37.6%	AB699589	rat lungworm	Fri Feb 24 00:00:00 BRST 2012	Angiostrongylus cantonensis mitochondrial COX1 gene for cytochrome c oxidase subunit 1, partial cds	378404840	Invertebrate Mitochondrial	Tue Jun 08 13:01:45 BRT 2021	DNA	Angiostrongylus cantonensis		CGGGTAAGAAGGAGGTTTTTGGTTATTTGGGTATGGTTTATGCTATTTTAAGGATTGGTTTGATTGGTTGTGTGGTTTGGGCTCACCATATATACACGGTTGGTATGGATTTAGATTCTCGTGCTTATTTTACTGCGGCTACTATAGTTATTGCGGTTCCTACGGGAGTGAAGGTTTTTAGGTGGTTAGCAACTTTATTTGGTATGAAGATATTGTTTCAACCTATTTTATTGTGGGTTTTGGGTTTTATTTTTTTGTTTACTATTGGGGGGTTGACTGGGGTTATGTTGTCTAA	295	7 KB	Eukaryota; Metazoa; Ecdysozoa; Nematoda; Chromadorea; Strongylida; Metastrongyloidea; Angiostrongylidae; Angiostrongylus	linear	urn:local:.:4i2-dfv0qp0		Japan:Okinawa	taxon:6313		ac5b			lung of Ryukyu long-furred rat
AC6AB684374ChinaZhejiangWenzhou	0	32.6%	AB684374	rat lungworm	Sat Mar 03 00:00:00 BRT 2012	Angiostrongylus cantonensis mitochondrial cox1 gene for cytochrome c oxidase subunit 1, partial cds, country: China:Zhejiang, Wenzhou, haplotype: ac6	379056239	Invertebrate Mitochondrial	Mon Jun 07 21:52:13 BRT 2021	DNA	Angiostrongylus cantonensis		TTTGGGATTGTTAGACAGTCTACTTTATATTTGACTGGTAAGAAGGAGGTTTTTGGTTATTTGGGTATGGTTTATGCTATTTTGAGAATTGGTTTGATTGGTTGTGTGGTATGGGCTCATCATATATATACGGTTGGTATGGATTTAGATTCTCGTGCTTATTTTACTGCGGCTACTATGGTTATTGCGGTCCCTACGGGAGTAAAGGTTTTTAGGTGGTTAGCAACTTTATTTGGTATAAAAATGTTGTTTCAACCTATTTTATTGTGGGTTTTGGGTTTTATTTTTTTATTTACTATTGGGGGATTAACTGGGGTTATATTGTCTAATTCTAGTTTGGATATTATTTTACATGATACTTATTATGTGGTTAGACATTTTCATTATGTTTTAAGATTG…	565	8 KB	Eukaryota; Metazoa; Ecdysozoa; Nematoda; Chromadorea; Strongylida; Metastrongyloidea; Angiostrongylidae; Angiostrongylus	linear	urn:local:.:4df-dfzk8be		China:Zhejiang, Wenzhou	taxon:6313		ac6	Rattus norvegicus
AC7AB684375JapanMiyagiSendai	0	32.4%	AB684375	rat lungworm	Sat Mar 03 00:00:00 BRT 2012	Angiostrongylus cantonensis mitochondrial cox1 gene for cytochrome c oxidase subunit 1, partial cds, country: Japan:Miyagi, Sendai, haplotype: ac7	379056241	Invertebrate Mitochondrial	Mon Jun 07 21:52:13 BRT 2021	DNA	Angiostrongylus cantonensis		TTTGGGATTGTTAGACAGTCTACTTTATATTTGACTGGTAAGAAGGAGGTTTTTGGTTATTTGGGTATGGTTTATGCTATTTTAAGAATTGGTTTGATTGGTTGTGTGGTATGGGCTCATCATATATATACGGTTGGTATAGATTTAGATTCTCGTGCTTATTTTACTGCGGCTACTATGGTTATTGCGGTTCCTACGGGAGTAAAGGTTTTTAGGTGGTTAGCAACTTTATTTGGTATAAAAATGTTGTTTCAACCTATTTTATTGTGGGTTTTGGGTTTTATTTTTTTGTTTACTATTGGGGGATTAACTGGGGTTATATTGTCTAATTCTAGTTTGGATATTATTTTACATGATACTTATTATGTGGTTAGACATTTTCACTATGTTTTAAGATTG…	565	8 KB	Eukaryota; Metazoa; Ecdysozoa; Nematoda; Chromadorea; Strongylida; Metastrongyloidea; Angiostrongylidae; Angiostrongylus	linear	urn:local:.:4dm-dfzk92z		Japan:Miyagi, Sendai	taxon:6313		ac7	Rattus norvegicus
AC7AB684376JapanAichiNagoya	0	32.4%	AB684376	rat lungworm	Sat Mar 03 00:00:00 BRT 2012	Angiostrongylus cantonensis mitochondrial cox1 gene for cytochrome c oxidase subunit 1, partial cds, country: Japan:Aichi, Nagoya, haplotype: ac7	379056243	Invertebrate Mitochondrial	Mon Jun 07 21:52:13 BRT 2021	DNA	Angiostrongylus cantonensis		TTTGGGATTGTTAGACAGTCTACTTTATATTTGACTGGTAAGAAGGAGGTTTTTGGTTATTTGGGTATGGTTTATGCTATTTTAAGAATTGGTTTGATTGGTTGTGTGGTATGGGCTCATCATATATATACGGTTGGTATAGATTTAGATTCTCGTGCTTATTTTACTGCGGCTACTATGGTTATTGCGGTTCCTACGGGAGTAAAGGTTTTTAGGTGGTTAGCAACTTTATTTGGTATAAAAATGTTGTTTCAACCTATTTTATTGTGGGTTTTGGGTTTTATTTTTTTGTTTACTATTGGGGGATTAACTGGGGTTATATTGTCTAATTCTAGTTTGGATATTATTTTACATGATACTTATTATGTGGTTAGACATTTTCACTATGTTTTAAGATTG…	565	8 KB	Eukaryota; Metazoa; Ecdysozoa; Nematoda; Chromadorea; Strongylida; Metastrongyloidea; Angiostrongylidae; Angiostrongylus	linear	urn:local:.:4dt-dfzk9xo		Japan:Aichi, Nagoya	taxon:6313		ac7	Rattus norvegicus
AC7AB684377JapanKanagawaYokohama	0	32.4%	AB684377	rat lungworm	Sat Mar 03 00:00:00 BRT 2012	Angiostrongylus cantonensis mitochondrial cox1 gene for cytochrome c oxidase subunit 1, partial cds, country: Japan:Kanagawa, Yokohama, haplotype: ac7	379056245	Invertebrate Mitochondrial	Mon Jun 07 21:52:13 BRT 2021	DNA	Angiostrongylus cantonensis		TTTGGGATTGTTAGACAGTCTACTTTATATTTGACTGGTAAGAAGGAGGTTTTTGGTTATTTGGGTATGGTTTATGCTATTTTAAGAATTGGTTTGATTGGTTGTGTGGTATGGGCTCATCATATATATACGGTTGGTATAGATTTAGATTCTCGTGCTTATTTTACTGCGGCTACTATGGTTATTGCGGTTCCTACGGGAGTAAAGGTTTTTAGGTGGTTAGCAACTTTATTTGGTATAAAAATGTTGTTTCAACCTATTTTATTGTGGGTTTTGGGTTTTATTTTTTTGTTTACTATTGGGGGATTAACTGGGGTTATATTGTCTAATTCTAGTTTGGATATTATTTTACATGATACTTATTATGTGGTTAGACATTTTCACTATGTTTTAAGATTG…	565	8 KB	Eukaryota; Metazoa; Ecdysozoa; Nematoda; Chromadorea; Strongylida; Metastrongyloidea; Angiostrongylidae; Angiostrongylus	linear	urn:local:.:4e0-dfzkavo		Japan:Kanagawa, Yokohama	taxon:6313		ac7	Rattus norvegicus
AC8aGU138110v9662BrazilCariacicaEspiritoSantostate	0	34.3%	GU138110	rat lungworm	Thu Nov 01 00:00:00 BRST 2012	Angiostrongylus cantonensis voucher 9662 cytochrome oxidase subunit I (COI) gene, partial cds; mitochondrial	305386766	Invertebrate Mitochondrial	Tue Jun 08 00:04:08 BRT 2021	DNA	Angiostrongylus cantonensis	fwd_name: COIF, fwd_seq: taaagaaagaacataatgaaaatg, rev_name: COIR, rev_seq: ttttttgggcatcctgaggtttat	GAAGGTTAATGTTTTGATTTTGCCTGCTTTTGGGATTGTTAGACAGTCTACTTTATATTTAACGGGTAAGAAGGAGGTTTTTGGTTATTTGGGTATGGTTTATGCTATTTTAAGGATTGGTTTGATTGGTTGTGTGGTTTGGGCTCATCATATATACACGGTTGGTATGGATTTAGATTCTCGTGCTTATTTTACTGCAGCTACTATAGTTATTGCGGTTCCTACGGGAGTGAAGGTTTTTAGGTGGTTAGCAACTTTATTTGGTATGAAGATATTGTTTCAACCTATTTTATTGTGGGTTTTGGGTTTTATTTTTTTGTTTACTATTGGGGGGTTGACTGGGGTTATGTTGTCTAATTCTAGTTTGGATATTATTTTACATGATACTTATTATGTAGT	399	10 KB	Eukaryota; Metazoa; Ecdysozoa; Nematoda; Chromadorea; Strongylida; Metastrongyloidea; Angiostrongylidae; Angiostrongylus	linear	urn:local:.:4l8-dfv0qp2		Brazil: Cariacica, Espirito Santo state	taxon:6313	first larval stage	ac8a	Rattus norvegicus		intermediate host: Mollusca		9662
AC8aGU138111v9663BrazilCariacicaEspiritoSantostate	0	34.3%	GU138111	rat lungworm	Thu Nov 01 00:00:00 BRST 2012	Angiostrongylus cantonensis voucher 9663 cytochrome oxidase subunit I (COI) gene, partial cds; mitochondrial	305386768	Invertebrate Mitochondrial	Tue Jun 08 00:04:08 BRT 2021	DNA	Angiostrongylus cantonensis	fwd_name: COIF, fwd_seq: taaagaaagaacataatgaaaatg, rev_name: COIR, rev_seq: ttttttgggcatcctgaggtttat	GAAGGTTTATGTTTTGATTTTGCCTGCTTTTGGGATTGTTAGACAGTCTACTTTATATTTAACGGGTAAGAAGGAGGTTTTTGGTTATTTGGGTATGGTTTATGCTATTTTAAGGATTGGTTTGATTGGTTGTGTGGTTTGGGCTCATCATATATACACGGTTGGTATGGATTTAGATTCTCGTGCTTATTTTACTGCAGCTACTATAGTTATTGCGGTTCCTACGGGAGTGAAGGTTTTTAGGTGGTTAGCAACTTTATTTGGTATGAAGATATTGTTTCAACCTATTTTATTGTGGGTTTTGGGTTTTATTTTTTTGTTTACTATTGGGGGGTTGACTGGGGTTATGTTGTCTAATTCTAGTTTGGATATTATTTTACATGATACTTATTATGTAGT	399	10 KB	Eukaryota; Metazoa; Ecdysozoa; Nematoda; Chromadorea; Strongylida; Metastrongyloidea; Angiostrongylidae; Angiostrongylus	linear	urn:local:.:4ld-dfv0qp2		Brazil: Cariacica, Espirito Santo state	taxon:6313	first larval stage	ac8a	Rattus norvegicus		intermediate host: Mollusca		9663
AC8aHQ440217AcaBrazilRiodeJaneiro	0	33.7%	HQ440217	rat lungworm	Sat Apr 30 00:00:00 BRT 2011	Angiostrongylus cantonensis cytochrome c oxidase subunit 1 gene, partial cds; mitochondrial	330414605	Invertebrate Mitochondrial	Tue Jun 08 00:04:08 BRT 2021	DNA	Angiostrongylus cantonensis		TAGACAGTCTACTTTATATTTAACGGGTAAGAAGGAGGTTTTTGGTTATTTGGGTATGGTTTATGCTATTTTAAGGATTGGTTTGATTGGTTGTGTGGTTTGGGCTCATCATATATACACGGTTGGTATGGATTTAGATTCTCGTGCTTATTTTACTGCAGCTACTATAGTTATTGCGGTTCCTACGGGAGTGAAGGTTTTTAGGTGGTTAGCAACTTTATTTGGTATGAAGATATTGTTTCAACCTATTTTATTGTGGGTTTTGGGTTTTATTTTTTTGTTTACTATTGGGGGGTTGACTGGGGTTATGTTGTCTAATTCTAGTTTGGATATTATTTTACATGATACTTATTATGTAGTTAGTCATTTTCATTATG	377	6 KB	Eukaryota; Metazoa; Ecdysozoa; Nematoda; Chromadorea; Strongylida; Metastrongyloidea; Angiostrongylidae; Angiostrongylus	linear	urn:local:.:3ri-dfv0qoj			taxon:6313		ac8a
AC8aJQ595406CHIOC35738aBrazilBelemPara	0	33.8%	JQ595406	rat lungworm	Sat May 12 00:00:00 BRT 2012	Angiostrongylus cantonensis isolate CHIOC 35738a cytochrome c oxidase subunit 1 gene, partial cds; mitochondrial	386649552	Invertebrate Mitochondrial	Mon Jun 07 22:14:59 BRT 2021	DNA	Angiostrongylus cantonensis		AGACAGTCTACTTTATATTTAACGGGTAAGAAGGAGGTTTTTGGTTATTTGGGTATGGTTTATGCTATTTTAAGGATTGGTTTGATTGGTTGTGTGGTTTGGGCTCATCATATATACACGGTTGGTATGGATTTAGATTCTCGTGCTTATTTTACTGCAGCTACTATAGTTATTGCGGTTCCTACGGGAGTGAAGGTTTTTAGGTGGTTAGCAACTTTATTTGGTATGAAGATATTGTTTCAACCTATTTTATTGTGGGTTTTGGGTTTTATTTTTTTGTTTACTATTGGGGGGTTGACTGGGGTTATGTTGTCTAATTCTAGTTTGGATATTATTTTACATGATACTTATTATGTAGTTAGTCATTTTCATTATG	376	6 KB	Eukaryota; Metazoa; Ecdysozoa; Nematoda; Chromadorea; Strongylida; Metastrongyloidea; Angiostrongylidae; Angiostrongylus	linear	urn:local:.:3b3-dfzhrl8			taxon:6313		ac8a		CHIOC 35738a
AC8aJX471056CHIOC35661BrazilOlindaPernambuco	0	34.2%	JX471056	rat lungworm	Wed Feb 20 00:00:00 BRT 2013	Angiostrongylus cantonensis voucher CHIOC:35661 cytochrome c oxidase subunit I gene, partial cds; mitochondrial	451417171	Invertebrate Mitochondrial	Mon Jun 07 22:14:59 BRT 2021	DNA	Angiostrongylus cantonensis	fwd_seq: ttttttgggcatcctgaggtttat, rev_seq: taaagaaagaacataatgaaaatg	TAGACAGTCTACTTTATATTTAACGGGTAAGAAGGAGGTTTTTGGTTATTTGGGTATGGTTTATGCTATTTTAAGGATTGGTTTGATTGGTTGTGTGGTTTGGGCTCATCATATATACACGGTTGGTATGGATTTAGATTCTCGTGCTTATTTTACTGCAGCTACTATAGTTATTGCGGTTCCTACGGGAGTGAAGGTTTTTAGGTGGTTAGCAACTTTATTTGGTATGAAGATATTGTTTCAACCTATTTTATTGTGGGTTTTGGGTTTTATTTTTTTGTTTACTATTGGGGGGTTGACTGGGGTTATGTTGTCTAATTCTAGTTTGGATATTATTTTACATGATACTTATTATGTAGT	360	10 KB	Eukaryota; Metazoa; Ecdysozoa; Nematoda; Chromadorea; Strongylida; Metastrongyloidea; Angiostrongylidae; Angiostrongylus	linear	urn:local:.:46o-dfzijhg	2009	Brazil: Olinda, Pernambuco	taxon:6313	Adult	ac8a	Achatina fulica				CHIOC:35661
AC8aJX471057CHIOC35723BrazilEncantadoRiodeJaneiro	0	34.2%	JX471057	rat lungworm	Wed Feb 20 00:00:00 BRT 2013	Angiostrongylus cantonensis voucher CHIOC:35723 cytochrome c oxidase subunit I gene, partial cds; mitochondrial	451417174	Invertebrate Mitochondrial	Mon Jun 07 22:14:59 BRT 2021	DNA	Angiostrongylus cantonensis	fwd_seq: ttttttgggcatcctgaggtttat, rev_seq: taaagaaagaacataatgaaaatg	TAGACAGTCTACTTTATATTTAACGGGTAAGAAGGAGGTTTTTGGTTATTTGGGTATGGTTTATGCTATTTTAAGGATTGGTTTGATTGGTTGTGTGGTTTGGGCTCATCATATATACACGGTTGGTATGGATTTAGATTCTCGTGCTTATTTTACTGCAGCTACTATAGTTATTGCGGTTCCTACGGGAGTGAAGGTTTTTAGGTGGTTAGCAACTTTATTTGGTATGAAGATATTGTTTCAACCTATTTTATTGTGGGTTTTGGGTTTTATTTTTTTGTTTACTATTGGGGGGTTGACTGGGGTTATGTTGTCTAATTCTAGTTTGGATATTATTTTACATGATACTTATTATGTAGT	360	10 KB	Eukaryota; Metazoa; Ecdysozoa; Nematoda; Chromadorea; Strongylida; Metastrongyloidea; Angiostrongylidae; Angiostrongylus	linear	urn:local:.:483-dfzj89z	2010	Brazil: Encantado, Rio de Janeiro	taxon:6313	Adult	ac8a	Achatina fulica				CHIOC:35723
AC8aJX471058CHIOC35832BrazilFreguesiadoOSaoPaulo	0	34.2%	JX471058	rat lungworm	Wed Feb 20 00:00:00 BRT 2013	Angiostrongylus cantonensis voucher CHIOC:35832 cytochrome c oxidase subunit I gene, partial cds; mitochondrial	451417177	Invertebrate Mitochondrial	Mon Jun 07 22:14:59 BRT 2021	DNA	Angiostrongylus cantonensis	fwd_seq: ttttttgggcatcctgaggtttat, rev_seq: taaagaaagaacataatgaaaatg	TAGACAGTCTACTTTATATTTAACGGGTAAGAAGGAGGTTTTTGGTTATTTGGGTATGGTTTATGCTATTTTAAGGATTGGTTTGATTGGTTGTGTGGTTTGGGCTCATCATATATACACGGTTGGTATGGATTTAGATTCTCGTGCTTATTTTACTGCAGCTACTATAGTTATTGCGGTTCCTACGGGAGTGAAGGTTTTTAGGTGGTTAGCAACTTTATTTGGTATGAAGATATTGTTTCAACCTATTTTATTGTGGGTTTTGGGTTTTATTTTTTTGTTTACTATTGGGGGGTTGACTGGGGTTATGTTGTCTAATTCTAGTTTGGATATTATTTTACATGATACTTATTATGTAGT	360	10 KB	Eukaryota; Metazoa; Ecdysozoa; Nematoda; Chromadorea; Strongylida; Metastrongyloidea; Angiostrongylidae; Angiostrongylus	linear	urn:local:.:48a-dfzj97t	2010	Brazil: Freguesia do O, Sao Paulo	taxon:6313	Adult	ac8a	Achatina fulica				CHIOC:35832
AC8aJX471061CHIOC35830BrazilGuamaPara	0	34.2%	JX471061	rat lungworm	Wed Feb 20 00:00:00 BRT 2013	Angiostrongylus cantonensis voucher CHIOC:35830 cytochrome c oxidase subunit I gene, partial cds; mitochondrial	451417186	Invertebrate Mitochondrial	Mon Jun 07 22:14:59 BRT 2021	DNA	Angiostrongylus cantonensis	fwd_seq: ttttttgggcatcctgaggtttat, rev_seq: taaagaaagaacataatgaaaatg	TAGACAGTCTACTTTATATTTAACGGGTAAGAAGGAGGTTTTTGGTTATTTGGGTATGGTTTATGCTATTTTAAGGATTGGTTTGATTGGTTGTGTGGTTTGGGCTCATCATATATACACGGTTGGTATGGATTTAGATTCTCGTGCTTATTTTACTGCAGCTACTATAGTTATTGCGGTTCCTACGGGAGTGAAGGTTTTTAGGTGGTTAGCAACTTTATTTGGTATGAAGATATTGTTTCAACCTATTTTATTGTGGGTTTTGGGTTTTATTTTTTTGTTTACTATTGGGGGGTTGACTGGGGTTATGTTGTCTAATTCTAGTTTGGATATTATTTTACATGATACTTATTATGTAGT	360	10 KB	Eukaryota; Metazoa; Ecdysozoa; Nematoda; Chromadorea; Strongylida; Metastrongyloidea; Angiostrongylidae; Angiostrongylus	linear	urn:local:.:48o-dfzjbc4	2010	Brazil: Guama, Para	taxon:6313	Adult	ac8a	Rattus rattus				CHIOC:35830
AC8aJX471062CHIOC35789BrazilJundiaiSaoPaulo	0	34.2%	JX471062	rat lungworm	Wed Feb 20 00:00:00 BRT 2013	Angiostrongylus cantonensis voucher CHIOC:35789 cytochrome c oxidase subunit I gene, partial cds; mitochondrial	451417189	Invertebrate Mitochondrial	Mon Jun 07 22:14:59 BRT 2021	DNA	Angiostrongylus cantonensis	fwd_seq: ttttttgggcatcctgaggtttat, rev_seq: taaagaaagaacataatgaaaatg	TAGACAGTCTACTTTATATTTAACGGGTAAGAAGGAGGTTTTTGGTTATTTGGGTATGGTTTATGCTATTTTAAGGATTGGTTTGATTGGTTGTGTGGTTTGGGCTCATCATATATACACGGTTGGTATGGATTTAGATTCTCGTGCTTATTTTACTGCAGCTACTATAGTTATTGCGGTTCCTACGGGAGTGAAGGTTTTTAGGTGGTTAGCAACTTTATTTGGTATGAAGATATTGTTTCAACCTATTTTATTGTGGGTTTTGGGTTTTATTTTTTTGTTTACTATTGGGGGGTTGACTGGGGTTATGTTGTCTAATTCTAGTTTGGATATTATTTTACATGATACTTATTATGTAGT	360	10 KB	Eukaryota; Metazoa; Ecdysozoa; Nematoda; Chromadorea; Strongylida; Metastrongyloidea; Angiostrongylidae; Angiostrongylus	linear	urn:local:.:48v-dfzjcbn	2011	Brazil: Jundiai, Sao Paulo	taxon:6313	Adult	ac8a	Achatina fulica				CHIOC:35789
AC8aJX471063CHIOC35833BrazilJurunasPara	0	34.2%	JX471063	rat lungworm	Wed Feb 20 00:00:00 BRT 2013	Angiostrongylus cantonensis voucher CHIOC:35833 cytochrome c oxidase subunit I gene, partial cds; mitochondrial	451417192	Invertebrate Mitochondrial	Mon Jun 07 22:14:59 BRT 2021	DNA	Angiostrongylus cantonensis	fwd_seq: ttttttgggcatcctgaggtttat, rev_seq: taaagaaagaacataatgaaaatg	TAGACAGTCTACTTTATATTTAACGGGTAAGAAGGAGGTTTTTGGTTATTTGGGTATGGTTTATGCTATTTTAAGGATTGGTTTGATTGGTTGTGTGGTTTGGGCTCATCATATATACACGGTTGGTATGGATTTAGATTCTCGTGCTTATTTTACTGCAGCTACTATAGTTATTGCGGTTCCTACGGGAGTGAAGGTTTTTAGGTGGTTAGCAACTTTATTTGGTATGAAGATATTGTTTCAACCTATTTTATTGTGGGTTTTGGGTTTTATTTTTTTGTTTACTATTGGGGGGTTGACTGGGGTTATGTTGTCTAATTCTAGTTTGGATATTATTTTACATGATACTTATTATGTAGT	360	10 KB	Eukaryota; Metazoa; Ecdysozoa; Nematoda; Chromadorea; Strongylida; Metastrongyloidea; Angiostrongylidae; Angiostrongylus	linear	urn:local:.:492-dfzjd1p	2010	Brazil: Jurunas, Para	taxon:6313	Adult	ac8a	Rattus rattus				CHIOC:35833
AC8aJX471064CHIOC35788BrazilSaoMateusSaoPaulo	0	34.2%	JX471064	rat lungworm	Wed Feb 20 00:00:00 BRT 2013	Angiostrongylus cantonensis voucher CHIOC:35788 cytochrome c oxidase subunit I gene, partial cds; mitochondrial	451417195	Invertebrate Mitochondrial	Mon Jun 07 22:14:59 BRT 2021	DNA	Angiostrongylus cantonensis	fwd_seq: ttttttgggcatcctgaggtttat, rev_seq: taaagaaagaacataatgaaaatg	TAGACAGTCTACTTTATATTTAACGGGTAAGAAGGAGGTTTTTGGTTATTTGGGTATGGTTTATGCTATTTTAAGGATTGGTTTGATTGGTTGTGTGGTTTGGGCTCATCATATATACACGGTTGGTATGGATTTAGATTCTCGTGCTTATTTTACTGCAGCTACTATAGTTATTGCGGTTCCTACGGGAGTGAAGGTTTTTAGGTGGTTAGCAACTTTATTTGGTATGAAGATATTGTTTCAACCTATTTTATTGTGGGTTTTGGGTTTTATTTTTTTGTTTACTATTGGGGGGTTGACTGGGGTTATGTTGTCTAATTCTAGTTTGGATATTATTTTACATGATACTTATTATGTAGT	360	10 KB	Eukaryota; Metazoa; Ecdysozoa; Nematoda; Chromadorea; Strongylida; Metastrongyloidea; Angiostrongylidae; Angiostrongylus	linear	urn:local:.:499-dfzjdzm	2011	Brazil: Sao Mateus, Sao Paulo	taxon:6313	Adult	ac8a	Achatina fulica				CHIOC:35788
AC8aJX471065CHIOC35722BrazilMaritubaPara	0	34.2%	JX471065	rat lungworm	Wed Feb 20 00:00:00 BRT 2013	Angiostrongylus cantonensis voucher CHIOC:35722 cytochrome c oxidase subunit I gene, partial cds; mitochondrial	451417198	Invertebrate Mitochondrial	Mon Jun 07 22:14:59 BRT 2021	DNA	Angiostrongylus cantonensis	fwd_seq: ttttttgggcatcctgaggtttat, rev_seq: taaagaaagaacataatgaaaatg	TAGACAGTCTACTTTATATTTAACGGGTAAGAAGGAGGTTTTTGGTTATTTGGGTATGGTTTATGCTATTTTAAGGATTGGTTTGATTGGTTGTGTGGTTTGGGCTCATCATATATACACGGTTGGTATGGATTTAGATTCTCGTGCTTATTTTACTGCAGCTACTATAGTTATTGCGGTTCCTACGGGAGTGAAGGTTTTTAGGTGGTTAGCAACTTTATTTGGTATGAAGATATTGTTTCAACCTATTTTATTGTGGGTTTTGGGTTTTATTTTTTTGTTTACTATTGGGGGGTTGACTGGGGTTATGTTGTCTAATTCTAGTTTGGATATTATTTTACATGATACTTATTATGTAGT	360	10 KB	Eukaryota; Metazoa; Ecdysozoa; Nematoda; Chromadorea; Strongylida; Metastrongyloidea; Angiostrongylidae; Angiostrongylus	linear	urn:local:.:49g-dfzjf19	2010	Brazil: Marituba, Para	taxon:6313	Adult	ac8a	Rattus rattus				CHIOC:35722
AC8aJX471066CHIOC35703BrazilSaoGoncaloRiodeJaneiro	0	34.2%	JX471066	rat lungworm	Wed Feb 20 00:00:00 BRT 2013	Angiostrongylus cantonensis voucher CHIOC:35703 cytochrome c oxidase subunit I gene, partial cds; mitochondrial	451417201	Invertebrate Mitochondrial	Mon Jun 07 22:14:59 BRT 2021	DNA	Angiostrongylus cantonensis	fwd_seq: ttttttgggcatcctgaggtttat, rev_seq: taaagaaagaacataatgaaaatg	TAGACAGTCTACTTTATATTTAACGGGTAAGAAGGAGGTTTTTGGTTATTTGGGTATGGTTTATGCTATTTTAAGGATTGGTTTGATTGGTTGTGTGGTTTGGGCTCATCATATATACACGGTTGGTATGGATTTAGATTCTCGTGCTTATTTTACTGCAGCTACTATAGTTATTGCGGTTCCTACGGGAGTGAAGGTTTTTAGGTGGTTAGCAACTTTATTTGGTATGAAGATATTGTTTCAACCTATTTTATTGTGGGTTTTGGGTTTTATTTTTTTGTTTACTATTGGGGGGTTGACTGGGGTTATGTTGTCTAATTCTAGTTTGGATATTATTTTACATGATACTTATTATGTAGT	360	10 KB	Eukaryota; Metazoa; Ecdysozoa; Nematoda; Chromadorea; Strongylida; Metastrongyloidea; Angiostrongylidae; Angiostrongylus	linear	urn:local:.:49n-dfzjfxc	2011	Brazil: Sao Goncalo, Rio de Janeiro	taxon:6313	Adult	ac8a	Rattus norvegicus				CHIOC:35703
AC8aJX471067CHIOC35834BrazilVilaRamiSaoPaulo	0	34.2%	JX471067	rat lungworm	Wed Feb 20 00:00:00 BRT 2013	Angiostrongylus cantonensis voucher CHIOC:35834 cytochrome c oxidase subunit I gene, partial cds; mitochondrial	451417204	Invertebrate Mitochondrial	Mon Jun 07 22:14:59 BRT 2021	DNA	Angiostrongylus cantonensis	fwd_seq: ttttttgggcatcctgaggtttat, rev_seq: taaagaaagaacataatgaaaatg	TAGACAGTCTACTTTATATTTAACGGGTAAGAAGGAGGTTTTTGGTTATTTGGGTATGGTTTATGCTATTTTAAGGATTGGTTTGATTGGTTGTGTGGTTTGGGCTCATCATATATACACGGTTGGTATGGATTTAGATTCTCGTGCTTATTTTACTGCAGCTACTATAGTTATTGCGGTTCCTACGGGAGTGAAGGTTTTTAGGTGGTTAGCAACTTTATTTGGTATGAAGATATTGTTTCAACCTATTTTATTGTGGGTTTTGGGTTTTATTTTTTTGTTTACTATTGGGGGGTTGACTGGGGTTATGTTGTCTAATTCTAGTTTGGATATTATTTTACATGATACTTATTATGTAGT	360	10 KB	Eukaryota; Metazoa; Ecdysozoa; Nematoda; Chromadorea; Strongylida; Metastrongyloidea; Angiostrongylidae; Angiostrongylus	linear	urn:local:.:49u-dfzjgth	2011	Brazil: Vila Rami, Sao Paulo	taxon:6313	Adult	ac8a	Achatina fulica				CHIOC:35834
AC8aJX471068CHIOC35721BrazilTunelNoelRosaRiodeJaneiro	0	33.9%	JX471068	rat lungworm	Wed Feb 20 00:00:00 BRT 2013	Angiostrongylus cantonensis voucher CHIOC:35721 cytochrome c oxidase subunit I gene, partial cds; mitochondrial	451417207	Invertebrate Mitochondrial	Mon Jun 07 22:14:59 BRT 2021	DNA	Angiostrongylus cantonensis	fwd_seq: ttttttgggcatcctgaggtttat, rev_seq: taaagaaagaacataatgaaaatg	TTTTTGGTTATTTGGGTATGGTTTATGCTATTTTAAGGATTGGTTTGATTGGTTGTGTGGTTTGGGCTCATCATATATACACGGTTGGTATGGATTTAGATTCTCGTGCTTATTTTACTGCAGCTACTATAGTTATTGCGGTTCCTACGGGAGTGAAGGTTTTTAGGTGGTTAGCAACTTTATTTGGTATGAAGATATTGTTTCAACCTATTTTATTGTGGGTTTTGGGTTTTATTTTTTTGTTTACTATTGGGGGGTTGACTGGGGTTATGTTGTCTAATTCTAGTTTGGATATTATTTTACATGATACTTATTATGTAGT	322	10 KB	Eukaryota; Metazoa; Ecdysozoa; Nematoda; Chromadorea; Strongylida; Metastrongyloidea; Angiostrongylidae; Angiostrongylus	linear	urn:local:.:4a1-dfzjhmy	2010	Brazil: Tunel Noel Rosa, Rio de Janeiro	taxon:6313	Adult	ac8a	Achatina fulica				CHIOC:35721
AC8bAP017672Taiwan	0	32.1%	AP017672 - COX1 CDS	rat lungworm	Tue Jun 01 15:45:31 BRT 2021	Angiostrongylus cantonensis mitochondrial DNA, complete genome		Invertebrate Mitochondrial	Tue Jun 08 12:56:24 BRT 2021	DNA	Angiostrongylus cantonensis		ATAAGAGTGAAATTTTGATTGGAAGAAAAATTCTCTTACATTTATATATATAAGAAATATCAAAGTGGTTTGTCGGTTTGGTTAGAAAGTTCTAACCATAAGGATATTGGTACTCTTTATTTTTTGTTTGGTTTGTGGTCGGGTATGTTAGGTACTGCTTTATCTTTGATTGTTCGTTTGGAGTTATCTAAGCCTGGAATGTTGTTGTCTAATGGGCAATTGTATAATTCAATTATTACGGCTCATGCTTTTTTGATAATTTTTTTTATGGTAATGCCTAGTATGATTGGTGGTTTTGGTAATTGAATGTTGCCTTTGATGTTGGGGGCTCCAGATATGAGTTTTCCTCGTTTGAATAATTTGAGTTTTTGATTGTTGCCAACTTCGATGTTTTTGATT…	1617	6 KB	Eukaryota; Metazoa; Ecdysozoa; Nematoda; Chromadorea; Strongylida; Metastrongyloidea; Angiostrongylidae; Angiostrongylus	linear	urn:local:.:5g-dgqaups					ac8b
AC8bLK950095Taiwan0001874	0	32.1%	LK950095	rat lungworm	Mon Sep 22 00:00:00 BRT 2014	Angiostrongylus cantonensis strain Taiwan genome assembly, scaffold: ACAC_contig0001874	687879861	Invertebrate Mitochondrial	Tue Jun 08 12:56:24 BRT 2021	DNA	Angiostrongylus cantonensis		ATAAGAGTGAAATTTTGATTGGAAGAAAAATTCTCTTACATTTATATATATAAGAAATATCAAAGTGGTTTGTCGGTTTGGTTAGAAAGTTCTAACCATAAGGATATTGGTACTCTTTATTTTTTGTTTGGTTTGTGGTCGGGTATGTTAGGTACTGCTTTATCTTTGATTGTTCGTTTGGAGTTATCTAAGCCTGGAATGTTGTTGTCTAATGGGCAATTGTATAATTCAATTATTACGGCTCATGCTTTTTTGATAATTTTTTTTATGGTAATGCCTAGTATGATTGGTGGTTTTGGTAATTGAATGTTGCCTTTGATGTTGGGGGCTCCAGATATGAGTTTTCCTCGTTTGAATAATTTGAGTTTTTGATTGTTGCCAACTTCGATGTTTTTGATT…	1617	6 KB	Eukaryota; Metazoa; Ecdysozoa; Nematoda; Chromadorea; Strongylida; Metastrongyloidea; Angiostrongylidae; Angiostrongylus	linear	urn:local:.:4w-dgqary4			taxon:6313		ac8b						Taiwan
AC8bMH069734i1573USALouisianaNewOrleans	0	34.1%	MH069734	rat lungworm	Sun Dec 02 00:00:00 BRST 2018	Angiostrongylus cantonensis isolate 1573angio cytochrome oxidase subunit I (COI) gene, partial cds; mitochondrial	1523162685	Invertebrate Mitochondrial	Tue Jun 08 12:56:24 BRT 2021	DNA	Angiostrongylus cantonensis		TGAGGTTTATGTTTTGATTTTGCCTGCTTTTGGGATTGTTAGACAGTCTACTTTATATTTAACGGGTAAGAAGGAGGTTTTTGGTTATTTGGGTATGGTTTATGCTATTTTAAGGATTGGTTTGATTGGTTGTGTGGTTTGGGCTCATCATATATACACGGTTGGTATGGATTTAGATTCTCGTGCTTATTTTACTGCAGCTACTATAGTTATTGCGGTTCCTACGGGAGTGAAGGTTTTTAGGTGGTTAGCAACTTTATTTGGTATGAAGATATTGTTTCAACCTATTTTATTGTGGGTTTTGGGTTTTATTTTTTTGTTTACTATTGGGGGGTTGACTGGGGTTATATTGTCTAATTCTAGTTTGGATATTATTTTACATGATACTTATTATGTAGT	399	7 KB	Eukaryota; Metazoa; Ecdysozoa; Nematoda; Chromadorea; Strongylida; Metastrongyloidea; Angiostrongylidae; Angiostrongylus	linear	urn:local:.:3hm-dfzhrlc			taxon:6313		ac8b		1573angio
AC8bMK570629AcaTEN1SpainCanaryIslandsTenerifeRrattus	0	32.3%	MK570629 - COI CDS	rat lungworm	Tue Jun 01 15:45:05 BRT 2021	Angiostrongylus cantonensis isolate TEN.1 mitochondrion, complete genome		Invertebrate Mitochondrial	Tue Jun 08 12:56:24 BRT 2021	DNA	Angiostrongylus cantonensis		ATTTATATATATAAGAAATATCAAAGTGGTTTGTCGGTTTGGTTAGAAAGTTCTAACCATAAGGATATTGGTACTCTTTATTTTTTGTTTGGTTTGTGGTCGGGTATGTTAGGTACTGCTTTATCTTTGATTGTTCGTTTGGAGTTATCTAAGCCTGGAATGTTGTTGTCTAATGGGCAATTGTATAATTCAATTATTACGGCTCATGCTTTTTTGATAATTTTTTTTATGGTAATGCCTAGTATGATTGGTGGTTTTGGTAATTGAATGTTGCCTTTGATGTTGGGGGCTCCAGATATGAGTTTTCCTCGTTTGAATAATTTGAGTTTTTGATTGTTGCCAACTTCGATGTTTTTGATTTTAGATTCTTGTTTTGTAGATATAGGATGTGGAACTAGT…	1578	6 KB	Eukaryota; Metazoa; Ecdysozoa; Nematoda; Chromadorea; Strongylida; Metastrongyloidea; Angiostrongylidae; Angiostrongylus	linear	urn:local:.:5d-dgqaups					ac8b
AC8bMK570631AcaSYD1AustraliaMosmanNSWRrattus	0	32.2%	MK570631 - COI CDS	rat lungworm	Tue Jun 01 15:45:19 BRT 2021	Angiostrongylus cantonensis isolate SYD.1 mitochondrion, complete genome		Invertebrate Mitochondrial	Tue Jun 08 12:56:24 BRT 2021	DNA	Angiostrongylus cantonensis		ATTTATATATATAAGAAATATCAAAGTGGTTTGTCGGTTTGGTTAGAAAGTTCTAACCATAAGGATATTGGTACTCTTTATTTTTTGTTTGGTTTGTGGTCGGGTATGTTAGGTACTGCTTTATCTTTGATTGTTCGTTTGGAGTTATCTAAGCCTGGAATGTTGTTGTCTAATGGGCAATTGTATAATTCAATTATTACGGCTCATGCTTTTTTGATAATTTTTTTTATGGTAATGCCTAGTATGATTGGTGGTTTTGGTAATTGAATGTTGCCTTTGATGTTGGGGGCTCCAGATATGAGTTTTCCTCGTTTGAATAATTTGAGTTTTTGATTGTTGCCAACTTCGATGTTTTTGATTTTAGATTCTTGTTTTGTAGATATAGGATGTGGAACTAGT…	1578	6 KB	Eukaryota; Metazoa; Ecdysozoa; Nematoda; Chromadorea; Strongylida; Metastrongyloidea; Angiostrongylidae; Angiostrongylus	linear	urn:local:.:5e-dgqaups					ac8b
AC8bMN227185AcaSpainBalearicIslandsMajorca	0	34.3%	MN227185	rat lungworm	Sun Sep 01 00:00:00 BRT 2019	Angiostrongylus cantonensis cytochrome oxidase subunit I (COI) gene, partial cds; mitochondrial	1730292667	Invertebrate Mitochondrial	Tue Jun 08 12:56:24 BRT 2021	DNA	Angiostrongylus cantonensis	fwd_name: angicoif, fwd_seq: taaagaaagaacataatgaaaat, rev_name: angicoir, rev_seq: ttttttgggcatcctgaggtttat	GTTTTGATTTTGCCTGCTTTTGGGATTGTTAGACAGTCTACTTTATATTTAACGGGTAAGAAGGAGGTTTTTGGTTATTTGGGTATGGTTTATGCTATTTTAAGGATTGGTTTGATTGGTTGTGTGGTTTGGGCTCATCATATATACACGGTTGGTATGGATTTAGATTCTCGTGCTTATTTTACTGCAGCTACTATAGTTATTGCGGTTCCTACGGGAGTGAAGGTTTTTAGGTGGTTAGCAACTTTATTTGGTATGAAGATATTGTTTCAACCTATTTTATTGTGGGTTTTGGGTTTTATTTTTTTGTTTACTATTGGGGGGTTGACTGGGGTTATATTGTCTAATTCTAGTTTGGATATTATTTTACATGATACTTATTATGTAGTTAGTC	394	8 KB	Eukaryota; Metazoa; Ecdysozoa; Nematoda; Chromadorea; Strongylida; Metastrongyloidea; Angiostrongylidae; Angiostrongylus	linear	urn:local:.:3rn-dfv0qoj		Spain:Balearic Islands, Majorca	taxon:6313		ac8b
AC9aJX471055CHIOC35831BrazilCajuRiodeJaneiro	0	33.1%	JX471055	rat lungworm	Wed Feb 20 00:00:00 BRT 2013	Angiostrongylus cantonensis voucher CHIOC:35831 cytochrome c oxidase subunit I gene, partial cds; mitochondrial	451417168	Invertebrate Mitochondrial	Tue Jun 08 00:04:08 BRT 2021	DNA	Angiostrongylus cantonensis	fwd_seq: ttttttgggcatcctgaggtttat, rev_seq: taaagaaagaacataatgaaaatg	TAGACAGTCTACTTTATATTTGACTGGTAAGAAGGAGGTTTTTGGTTATTTGGGTATGGTTTATGCTATTTTGAGAATTGGTTTGATTGGTTGTGTGGTATGGGCTCATCATATATATACGGTTGGTATGGATTTAGATTCTCGTGCTTATTTTACTGCGGCTACTATGGTTATTGCGGTTCCTACTGGAGTAAAGGTTTTTAGGTGGTTAGCAACTTTATTTGGTATAAAAATGTTGTTTCAGCCTATTTTATTGTGGGTTTTGGGTTTTATTTTTTTATTTACTATTGGTGGGTTAACTGGGGTTATGTTATCTAATTCTAGTTTGGATATTATTTTACATGATACTTATTATGTGGT	360	10 KB	Eukaryota; Metazoa; Ecdysozoa; Nematoda; Chromadorea; Strongylida; Metastrongyloidea; Angiostrongylidae; Angiostrongylus	linear	urn:local:.:4n3-dfv0qp3	2011	Brazil: Caju, Rio de Janeiro	taxon:6313	Adult	ac9a	Rattus rattus				CHIOC:35831
AC9bHYKY779735VietnamHungYen	0	32.9%	KY779735	rat lungworm	Mon Jul 31 00:00:00 BRT 2017	Angiostrongylus cantonensis isolate HY cytochrome c oxidase subunit I (COI) gene, partial cds; mitochondrial	1220130905	Invertebrate Mitochondrial	Mon Jun 07 22:17:38 BRT 2021	DNA	Angiostrongylus cantonensis		ATTTATATATATAAGAAATATCAAAGTGGTTTGTCGATTTGGTTAGAGAGTTCTAATCATAAGGATATTGGTACTCTTTATTTTTTGTTTGGATTGTGGTCGGGTATGTTAGGTACTGCTTTATCTTTGATTGTTCGTTTGGAGTTGTCTAAGCCTGGGATGTTGTTATCTAATGGGCAGTTGTATAATTCAGTTATTACGGCTCATGCTTTTTTGATGATTTTTTTTATGGTGATACCTAGTATGATTGGTGGTTTTGGTAATTGAATGTTGCCTTTGATGTTGGGGGCTCCGGATATGAGTTTTCCTCGTTTGAATAACTTGAGTTTTTGATTGTTGCCAACTTCAATGTTTTTGATTTTAGATTCTTGTTTTGTAGATATGGGATGTGGAACTAGT…	1578	8 KB	Eukaryota; Metazoa; Ecdysozoa; Nematoda; Chromadorea; Strongylida; Metastrongyloidea; Angiostrongylidae; Angiostrongylus	linear	urn:local:.:5b-dgqaups			taxon:6313		ac9b		HY
AC10aKT947978AcaAC3Thailand	0	32.3%	KT947978 - COI CDS	rat lungworm	Tue Jun 01 15:44:40 BRT 2021	Angiostrongylus cantonensis isolate AC3 mitochondrion, complete genome		Invertebrate Mitochondrial	Mon Jun 07 21:53:16 BRT 2021	DNA	Angiostrongylus cantonensis		ATTTATATATATAAGAAATATCAAAGTGGTTTGTCGGTTTGGTTAGAAAGTTCTAACCATAAGGATATTGGTACTCTTTATTTTTTGTTTGGTTTGTGGTCGGGTATGCTAGGTACTGCTTTATCTTTGATTGTTCGTTTGGAGTTATCTAAGCCTGGAATGTTGTTGTCTAATGGGCAATTATATAACTCAATTATTACGGCTCATGCTTTTTTGATAATTTTTTTTATGGTAATGCCAAGTATGATTGGTGGTTTTGGTAATTGAATGTTGCCTTTGATATTGGGGGCTCCAGATATGAGTTTTCCTCGTTTGAATAATTTGAGTTTTTGATTGTTGCCAACTTCGATGTTTTTGATTTTAGATTCTTGTTTTGTAGATATAGGATGTGGGACTAGT…	1578	6 KB	Eukaryota; Metazoa; Ecdysozoa; Nematoda; Chromadorea; Strongylida; Metastrongyloidea; Angiostrongylidae; Angiostrongylus	linear	urn:local:.:58-dgqaups					ac10a
AC10aKU532147Ac27L3KHOThailandMueangKhoanKaen	0	31.9%	KU532147	rat lungworm	Sat Sep 24 00:00:00 BRT 2016	Angiostrongylus cantonensis isolate Ac27L3KHO cytochrome c oxidase subunit 1 (cox1) gene, partial cds; mitochondrial	1068253972	Invertebrate Mitochondrial	Mon Jun 07 21:53:16 BRT 2021	DNA	Angiostrongylus cantonensis	fwd_name: AngiCOIF, fwd_seq: ttttttgggcatcctgaggtttat, rev_name: AngiCOIR, rev_seq: cgaggataaccatgtaaaccagc	GTTTTGATTTTGCCTGCTTTTGGGATTGTTAGACAGTCTACTTTATATTTAACGGGTAAGAAGGAGGTTTTTGGTTATTTGGGTATGGTTTATGCTATTTTAAGGATTGGTTTGATTGGTTGTGTGGTTTGGGCTCATCATATATATACGGTTGGTATGGATTTAGATTCTCGTGCTTATTTTACTGCTGCTACTATAGTTATTGCGGTTCCTACGGGAGTGAAGGTTTTTAGGTGGTTAGCAACTTTATTTGGTATAAAGATATTGTTTCAACCTATTTTATTGTGGGTTTTGGGTTTTATTTTTTTATTTACTATTGGGGGGTTAACTGGGGTTATATTGTCTAATTCTAGTTTGGATATTATTTTACATGATACTTATTATGTAGTTAGGCATTTT…	558	10 KB	Eukaryota; Metazoa; Ecdysozoa; Nematoda; Chromadorea; Strongylida; Metastrongyloidea; Angiostrongylidae; Angiostrongylus	linear	urn:local:.:3ef-dfzhrla		Thailand: Mueang, Khoan Kaen	taxon:6313	third stage larva	ac10a	Achatina fulica	Ac27L3KHO
AC10aKU934243i1AFTHPhetchabunThailand	0	34.1%	KU934243	rat lungworm	Tue Sep 27 00:00:00 BRT 2016	Angiostrongylus cantonensis isolate 1AFTH Phetchabun cytochrome c oxidase subunit I (COI) gene, partial cds; mitochondrial	1069752872	Invertebrate Mitochondrial	Mon Jun 07 21:53:16 BRT 2021	DNA	Angiostrongylus cantonensis		ATGCTATTTTAAGGATTGGTTTGATTGGTTGTGTGGTTTGGGCTCATCATATATATACGGTTGGTATGGATTTAGATTCTCGTGCTTATTTTACTGCTGCTACTATAGTTATTGCGGTTCCTACGGGAGTGAAGGTTTTTAGGTGGTTAGCAACTTTATTTGGTATAAAGATATTGTTTCAACCTATTTTATTGTGGGTTTTGGGTTTTATTTTTTTATTTACTATTGGGGGGTTAACTGGGGTTATATTGTCTAATTCTAGTT	264	7 KB	Eukaryota; Metazoa; Ecdysozoa; Nematoda; Chromadorea; Strongylida; Metastrongyloidea; Angiostrongylidae; Angiostrongylus	linear	urn:local:.:3et-dfzhrla		Thailand	taxon:6313		ac10a		1AFTH Phetchabun
AC10aKY439004Ac4MThailandPhitsanulok	0	32.6%	KY439004	rat lungworm	Mon Jul 17 00:00:00 BRT 2017	Angiostrongylus cantonensis voucher Ac4M cytochrome oxidase subunit I (cox1) gene, partial cds; mitochondrial	1169078830	Invertebrate Mitochondrial	Tue Jun 08 00:04:09 BRT 2021	DNA	Angiostrongylus cantonensis		TATACAGTCTACTTTATATTTAACGGGTAAGAAGGAGGTTTTTGGTTATTTGGGTATGGTTTATGCTATTTTAAGGATTGGTTTGATTGGTTGTGTGGTTTGGGCTCATCATATATATACGGTTGGTATGGATTTAGATTCTCGTGCTTATTTTACTGCTGCTACTATAGTTATTGCGGTTCCTACGGGAGTGAAGGTTTTTAGGTGGTTAGCAACTTTATTTGGTATAAAGATATTGTTTCAACCTATTTTATTGTGGGTTTTGGGTTTTATTTTTTTATTTACTATTGGGGGGTTAACTGGGGTTATATTGTCTAATTCTAGTTTGGATATTATTTTACATGATACTTATTATGTAG	359	8 KB	Eukaryota; Metazoa; Ecdysozoa; Nematoda; Chromadorea; Strongylida; Metastrongyloidea; Angiostrongylidae; Angiostrongylus	linear	urn:local:.:4lo-dfv0qp2		Thailand: Phitsanulok	taxon:6313		ac10a	Rattus exulans				Ac4M
AC10aKY439005Ac5FThailandPhitsanulok	0	32.9%	KY439005	rat lungworm	Mon Jul 17 00:00:00 BRT 2017	Angiostrongylus cantonensis voucher Ac5F cytochrome oxidase subunit I (cox1) gene, partial cds; mitochondrial	1169078832	Invertebrate Mitochondrial	Tue Jun 08 00:04:09 BRT 2021	DNA	Angiostrongylus cantonensis		TAGACAGTCTACTTTATATTTAACGGGTAAGAAGGAGGTTTTTGGTTATTTGGGTATGGTTTATGCTATTTTAAGGATTGGTTTGATTGGTTGTGTGGTTTGGGCTCATCATATATATACGGTTGGTATGGATTTAGATTCTCGTGCTTATTTTACTGCTGCTACTATAGTTATTGCGGTTCCTACGGGAGTGAAGGTTTTTAGGTGGTTAGCAACTTTATTTGGTATAAAGATATTGTTTCAACCTATTTTATTGTGGGTTTTGGGTTTTATTTTTTTATTTACTATTGGGGGGTTAACTGGGGTTATATTGTCTAATTCTAGTTTGGATATTATTTTACATGATACTTATTATGTAG	359	8 KB	Eukaryota; Metazoa; Ecdysozoa; Nematoda; Chromadorea; Strongylida; Metastrongyloidea; Angiostrongylidae; Angiostrongylus	linear	urn:local:.:4lt-dfv0qp3		Thailand: Phitsanulok	taxon:6313		ac10a	Rattus exulans				Ac5F
AC10aMK516735H1lThailand	0	31.7%	MK516735	rat lungworm	Thu Mar 12 00:00:00 BRT 2020	Angiostrongylus cantonensis isolate Thailand-H1 cytochrome c oxidase subunit 1 (COI) gene, partial cds; mitochondrial	1702719071	Invertebrate Mitochondrial	Mon Jun 07 21:53:16 BRT 2021	DNA	Angiostrongylus cantonensis	fwd_name: angicoif, fwd_seq: ttttttgggcatcctgaggtttat, rev_name: angicoir, rev_seq: cgaggataaccatgtaaaccagc	GTTTTGATTTTGCCTGCTTTTGGGATTGTTAGACAGTCTACTTTATATTTAACGGGTAAGAAGGAGGTTTTTGGTTATTTGGGTATGGTTTATGCTATTTTAAGGATTGGTTTGATTGGTTGTGTGGTTTGGGCTCATCATATATATACGGTTGGTATGGATTTAGATTCTCGTGCTTATTTTACTGCTGCTACTATAGTTATTGCGGTTCCTACGGGAGTGAAGGTTTTTAGGTGGTTAGCAACTTTATTTGGTATAAAGATATTGTTTCAACCTATTTTATTGTGGGTTTTGGGTTTTATTTTTTTATTTACTATTGGGGGGTTAACTGGGGTTATATTGTCTAATTCTAGTTTGGATATTATTTTACATGATACTTATTATGTAGTTAGGCATTTT…	558	9 KB	Eukaryota; Metazoa; Ecdysozoa; Nematoda; Chromadorea; Strongylida; Metastrongyloidea; Angiostrongylidae; Angiostrongylus	linear	urn:local:.:3hu-dfzhrlc		Thailand	taxon:6313	immature adult male	ac10a	Homo sapiens	Thailand-H1
AC10aMK734431AngC72CPMThailandChaiyaphumAfulica	0	32.4%	MK734431	rat lungworm	Fri Oct 04 00:00:00 BRT 2019	Angiostrongylus cantonensis isolate AngC72CPM TH cytochrome c oxidase subunit I (COI) gene, partial cds; mitochondrial	1752774818	Invertebrate Mitochondrial	Mon Jun 07 21:53:16 BRT 2021	DNA	Angiostrongylus cantonensis		AGACAGTCTACTTTATATTTAACGGGTAAGAAGGAGGTTTTTGGTTATTTGGGTATGGTTTATGCTATTTTAAGGATTGGTTTGATTGGTTGTGTGGTTTGGGCTCATCATATATATACGGTTGGTATGGATTTAGATTCTCGTGCTTATTTTACTGCTGCTACTATAGTTATTGCGGTTCCTACGGGAGTGAAGGTTTTTAGGTGGTTAGCAACTTTATTTGGTATAAAGATATTGTTTCAACCTATTTTATTGTGGGTTTTGGGTTTTATTTTTTTATTTACTATTGGGGGGTTAACTGGGGTTATATTGTCTAATTCTAGTTTGGATATTATTTTACATGATACTTATTATGTAGTTAGGCATTTTCATTATGTTTTAAGGTTGGGGGCTGTTTTT…	478	7 KB	Eukaryota; Metazoa; Ecdysozoa; Nematoda; Chromadorea; Strongylida; Metastrongyloidea; Angiostrongylidae; Angiostrongylus	linear	urn:local:.:3hw-dfzhrlc			taxon:6313		ac10a		AngC72CPM TH
AC10aMK734432AngC73CPMThailandChaiyaphumAfulica	0	32.4%	MK734432	rat lungworm	Fri Oct 04 00:00:00 BRT 2019	Angiostrongylus cantonensis isolate AngC73CPM TH cytochrome c oxidase subunit I (COI) gene, partial cds; mitochondrial	1752774820	Invertebrate Mitochondrial	Mon Jun 07 21:53:16 BRT 2021	DNA	Angiostrongylus cantonensis		AGACAGTCTACTTTATATTTAACGGGTAAGAAGGAGGTTTTTGGTTATTTGGGTATGGTTTATGCTATTTTAAGGATTGGTTTGATTGGTTGTGTGGTTTGGGCTCATCATATATATACGGTTGGTATGGATTTAGATTCTCGTGCTTATTTTACTGCTGCTACTATAGTTATTGCGGTTCCTACGGGAGTGAAGGTTTTTAGGTGGTTAGCAACTTTATTTGGTATAAAGATATTGTTTCAACCTATTTTATTGTGGGTTTTGGGTTTTATTTTTTTATTTACTATTGGGGGGTTAACTGGGGTTATATTGTCTAATTCTAGTTTGGATATTATTTTACATGATACTTATTATGTAGTTAGGCATTTTCATTATGTTTTAAGGTTGGGGGCTGTTTTT…	478	7 KB	Eukaryota; Metazoa; Ecdysozoa; Nematoda; Chromadorea; Strongylida; Metastrongyloidea; Angiostrongylidae; Angiostrongylus	linear	urn:local:.:3hx-dfzhrlc			taxon:6313		ac10a		AngC73CPM TH
AC10aMK734433AngC76CPMThailandChaiyaphumAfulica	0	32.4%	MK734433	rat lungworm	Fri Oct 04 00:00:00 BRT 2019	Angiostrongylus cantonensis isolate AngC76CPM TH cytochrome c oxidase subunit I (COI) gene, partial cds; mitochondrial	1752774822	Invertebrate Mitochondrial	Mon Jun 07 21:53:16 BRT 2021	DNA	Angiostrongylus cantonensis		AGACAGTCTACTTTATATTTAACGGGTAAGAAGGAGGTTTTTGGTTATTTGGGTATGGTTTATGCTATTTTAAGGATTGGTTTGATTGGTTGTGTGGTTTGGGCTCATCATATATATACGGTTGGTATGGATTTAGATTCTCGTGCTTATTTTACTGCTGCTACTATAGTTATTGCGGTTCCTACGGGAGTGAAGGTTTTTAGGTGGTTAGCAACTTTATTTGGTATAAAGATATTGTTTCAACCTATTTTATTGTGGGTTTTGGGTTTTATTTTTTTATTTACTATTGGGGGGTTAACTGGGGTTATATTGTCTAATTCTAGTTTGGATATTATTTTACATGATACTTATTATGTAGTTAGGCATTTTCATTATGTTTTAAGGTTGGGGGCTGTTTTT…	478	7 KB	Eukaryota; Metazoa; Ecdysozoa; Nematoda; Chromadorea; Strongylida; Metastrongyloidea; Angiostrongylidae; Angiostrongylus	linear	urn:local:.:3hy-dfzhrlc			taxon:6313		ac10a		AngC76CPM TH
AC10aMK734434AngC77CPMThailandChaiyaphumAfulica	0	32.4%	MK734434	rat lungworm	Fri Oct 04 00:00:00 BRT 2019	Angiostrongylus cantonensis isolate AngC77CPM TH cytochrome c oxidase subunit I (COI) gene, partial cds; mitochondrial	1752774824	Invertebrate Mitochondrial	Mon Jun 07 21:53:16 BRT 2021	DNA	Angiostrongylus cantonensis		AGACAGTCTACTTTATATTTAACGGGTAAGAAGGAGGTTTTTGGTTATTTGGGTATGGTTTATGCTATTTTAAGGATTGGTTTGATTGGTTGTGTGGTTTGGGCTCATCATATATATACGGTTGGTATGGATTTAGATTCTCGTGCTTATTTTACTGCTGCTACTATAGTTATTGCGGTTCCTACGGGAGTGAAGGTTTTTAGGTGGTTAGCAACTTTATTTGGTATAAAGATATTGTTTCAACCTATTTTATTGTGGGTTTTGGGTTTTATTTTTTTATTTACTATTGGGGGGTTAACTGGGGTTATATTGTCTAATTCTAGTTTGGATATTATTTTACATGATACTTATTATGTAGTTAGGCATTTTCATTATGTTTTAAGGTTGGGGGCTGTTTTT…	478	7 KB	Eukaryota; Metazoa; Ecdysozoa; Nematoda; Chromadorea; Strongylida; Metastrongyloidea; Angiostrongylidae; Angiostrongylus	linear	urn:local:.:3hz-dfzhrlc			taxon:6313		ac10a		AngC77CPM TH
AC10aMK734435AngC84CPMThailandChaiyaphumAfulica	0	32.4%	MK734435	rat lungworm	Fri Oct 04 00:00:00 BRT 2019	Angiostrongylus cantonensis isolate AngC84CPM TH cytochrome c oxidase subunit I (COI) gene, partial cds; mitochondrial	1752774826	Invertebrate Mitochondrial	Mon Jun 07 21:53:16 BRT 2021	DNA	Angiostrongylus cantonensis		AGACAGTCTACTTTATATTTAACGGGTAAGAAGGAGGTTTTTGGTTATTTGGGTATGGTTTATGCTATTTTAAGGATTGGTTTGATTGGTTGTGTGGTTTGGGCTCATCATATATATACGGTTGGTATGGATTTAGATTCTCGTGCTTATTTTACTGCTGCTACTATAGTTATTGCGGTTCCTACGGGAGTGAAGGTTTTTAGGTGGTTAGCAACTTTATTTGGTATAAAGATATTGTTTCAACCTATTTTATTGTGGGTTTTGGGTTTTATTTTTTTATTTACTATTGGGGGGTTAACTGGGGTTATATTGTCTAATTCTAGTTTGGATATTATTTTACATGATACTTATTATGTAGTTAGGCATTTTCATTATGTTTTAAGGTTGGGGGCTGTTTTT…	478	7 KB	Eukaryota; Metazoa; Ecdysozoa; Nematoda; Chromadorea; Strongylida; Metastrongyloidea; Angiostrongylidae; Angiostrongylus	linear	urn:local:.:3i0-dfzhrlc			taxon:6313		ac10a		AngC84CPM TH
AC10aMK734436AngC31CPMThailandChaiyaphumAfulica	0	32.4%	MK734436	rat lungworm	Fri Oct 04 00:00:00 BRT 2019	Angiostrongylus cantonensis isolate AngC31CPM TH cytochrome c oxidase subunit I (COI) gene, partial cds; mitochondrial	1752774828	Invertebrate Mitochondrial	Mon Jun 07 21:53:16 BRT 2021	DNA	Angiostrongylus cantonensis		AGACAGTCTACTTTATATTTAACGGGTAAGAAGGAGGTTTTTGGTTATTTGGGTATGGTTTATGCTATTTTAAGGATTGGTTTGATTGGTTGTGTGGTTTGGGCTCATCATATATATACGGTTGGTATGGATTTAGATTCTCGTGCTTATTTTACTGCTGCTACTATAGTTATTGCGGTTCCTACGGGAGTGAAGGTTTTTAGGTGGTTAGCAACTTTATTTGGTATAAAGATATTGTTTCAACCTATTTTATTGTGGGTTTTGGGTTTTATTTTTTTATTTACTATTGGGGGGTTAACTGGGGTTATATTGTCTAATTCTAGTTTGGATATTATTTTACATGATACTTATTATGTAGTTAGGCATTTTCATTATGTTTTAAGGTTGGGGGCTGTTTTT…	478	7 KB	Eukaryota; Metazoa; Ecdysozoa; Nematoda; Chromadorea; Strongylida; Metastrongyloidea; Angiostrongylidae; Angiostrongylus	linear	urn:local:.:3i1-dfzhrlc			taxon:6313		ac10a		AngC31CPM TH
AC10aMK734437AngC32CPMThailandChaiyaphumAfulica	0	32.4%	MK734437	rat lungworm	Fri Oct 04 00:00:00 BRT 2019	Angiostrongylus cantonensis isolate AngC32CPM TH cytochrome c oxidase subunit I (COI) gene, partial cds; mitochondrial	1752774830	Invertebrate Mitochondrial	Mon Jun 07 21:53:16 BRT 2021	DNA	Angiostrongylus cantonensis		AGACAGTCTACTTTATATTTAACGGGTAAGAAGGAGGTTTTTGGTTATTTGGGTATGGTTTATGCTATTTTAAGGATTGGTTTGATTGGTTGTGTGGTTTGGGCTCATCATATATATACGGTTGGTATGGATTTAGATTCTCGTGCTTATTTTACTGCTGCTACTATAGTTATTGCGGTTCCTACGGGAGTGAAGGTTTTTAGGTGGTTAGCAACTTTATTTGGTATAAAGATATTGTTTCAACCTATTTTATTGTGGGTTTTGGGTTTTATTTTTTTATTTACTATTGGGGGGTTAACTGGGGTTATATTGTCTAATTCTAGTTTGGATATTATTTTACATGATACTTATTATGTAGTTAGGCATTTTCATTATGTTTTAAGGTTGGGGGCTGTTTTT…	478	7 KB	Eukaryota; Metazoa; Ecdysozoa; Nematoda; Chromadorea; Strongylida; Metastrongyloidea; Angiostrongylidae; Angiostrongylus	linear	urn:local:.:3i2-dfzhrlc			taxon:6313		ac10a		AngC32CPM TH
AC10aMK734438AngC35CPMThailandChaiyaphumAfulica	0	32.4%	MK734438	rat lungworm	Fri Oct 04 00:00:00 BRT 2019	Angiostrongylus cantonensis isolate AngC35CPM TH cytochrome c oxidase subunit I (COI) gene, partial cds; mitochondrial	1752774832	Invertebrate Mitochondrial	Mon Jun 07 21:53:16 BRT 2021	DNA	Angiostrongylus cantonensis		AGACAGTCTACTTTATATTTAACGGGTAAGAAGGAGGTTTTTGGTTATTTGGGTATGGTTTATGCTATTTTAAGGATTGGTTTGATTGGTTGTGTGGTTTGGGCTCATCATATATATACGGTTGGTATGGATTTAGATTCTCGTGCTTATTTTACTGCTGCTACTATAGTTATTGCGGTTCCTACGGGAGTGAAGGTTTTTAGGTGGTTAGCAACTTTATTTGGTATAAAGATATTGTTTCAACCTATTTTATTGTGGGTTTTGGGTTTTATTTTTTTATTTACTATTGGGGGGTTAACTGGGGTTATATTGTCTAATTCTAGTTTGGATATTATTTTACATGATACTTATTATGTAGTTAGGCATTTTCATTATGTTTTAAGGTTGGGGGCTGTTTTT…	478	7 KB	Eukaryota; Metazoa; Ecdysozoa; Nematoda; Chromadorea; Strongylida; Metastrongyloidea; Angiostrongylidae; Angiostrongylus	linear	urn:local:.:3i3-dfzhrlc			taxon:6313		ac10a		AngC35CPM TH
AC10aMK734439AngC30CPMThailandChaiyaphumAfulica	0	32.4%	MK734439	rat lungworm	Fri Oct 04 00:00:00 BRT 2019	Angiostrongylus cantonensis isolate AngC30CPM TH cytochrome c oxidase subunit I (COI) gene, partial cds; mitochondrial	1752774834	Invertebrate Mitochondrial	Mon Jun 07 21:53:16 BRT 2021	DNA	Angiostrongylus cantonensis		AGACAGTCTACTTTATATTTAACGGGTAAGAAGGAGGTTTTTGGTTATTTGGGTATGGTTTATGCTATTTTAAGGATTGGTTTGATTGGTTGTGTGGTTTGGGCTCATCATATATATACGGTTGGTATGGATTTAGATTCTCGTGCTTATTTTACTGCTGCTACTATAGTTATTGCGGTTCCTACGGGAGTGAAGGTTTTTAGGTGGTTAGCAACTTTATTTGGTATAAAGATATTGTTTCAACCTATTTTATTGTGGGTTTTGGGTTTTATTTTTTTATTTACTATTGGGGGGTTAACTGGGGTTATATTGTCTAATTCTAGTTTGGATATTATTTTACATGATACTTATTATGTAGTTAGGCATTTTCATTATGTTTTAAGGTTGGGGGCTGTTTTT…	478	7 KB	Eukaryota; Metazoa; Ecdysozoa; Nematoda; Chromadorea; Strongylida; Metastrongyloidea; Angiostrongylidae; Angiostrongylus	linear	urn:local:.:3i4-dfzhrlc			taxon:6313		ac10a		AngC30CPM TH
AC10aMK734440AngC33CPMThailandChaiyaphumAfulica	0	32.4%	MK734440	rat lungworm	Fri Oct 04 00:00:00 BRT 2019	Angiostrongylus cantonensis isolate AngC33CPM TH cytochrome c oxidase subunit I (COI) gene, partial cds; mitochondrial	1752774836	Invertebrate Mitochondrial	Mon Jun 07 21:53:16 BRT 2021	DNA	Angiostrongylus cantonensis		AGACAGTCTACTTTATATTTAACGGGTAAGAAGGAGGTTTTTGGTTATTTGGGTATGGTTTATGCTATTTTAAGGATTGGTTTGATTGGTTGTGTGGTTTGGGCTCATCATATATATACGGTTGGTATGGATTTAGATTCTCGTGCTTATTTTACTGCTGCTACTATAGTTATTGCGGTTCCTACGGGAGTGAAGGTTTTTAGGTGGTTAGCAACTTTATTTGGTATAAAGATATTGTTTCAACCTATTTTATTGTGGGTTTTGGGTTTTATTTTTTTATTTACTATTGGGGGGTTAACTGGGGTTATATTGTCTAATTCTAGTTTGGATATTATTTTACATGATACTTATTATGTAGTTAGGCATTTTCATTATGTTTTAAGGTTGGGGGCTGTTTTT…	478	7 KB	Eukaryota; Metazoa; Ecdysozoa; Nematoda; Chromadorea; Strongylida; Metastrongyloidea; Angiostrongylidae; Angiostrongylus	linear	urn:local:.:3i5-dfzhrlc			taxon:6313		ac10a		AngC33CPM TH
AC10aMK734441AngC46CPMThailandChaiyaphumAfulica	0	32.4%	MK734441	rat lungworm	Fri Oct 04 00:00:00 BRT 2019	Angiostrongylus cantonensis isolate AngC46CPM TH cytochrome c oxidase subunit I (COI) gene, partial cds; mitochondrial	1752774838	Invertebrate Mitochondrial	Mon Jun 07 21:53:16 BRT 2021	DNA	Angiostrongylus cantonensis		AGACAGTCTACTTTATATTTAACGGGTAAGAAGGAGGTTTTTGGTTATTTGGGTATGGTTTATGCTATTTTAAGGATTGGTTTGATTGGTTGTGTGGTTTGGGCTCATCATATATATACGGTTGGTATGGATTTAGATTCTCGTGCTTATTTTACTGCTGCTACTATAGTTATTGCGGTTCCTACGGGAGTGAAGGTTTTTAGGTGGTTAGCAACTTTATTTGGTATAAAGATATTGTTTCAACCTATTTTATTGTGGGTTTTGGGTTTTATTTTTTTATTTACTATTGGGGGGTTAACTGGGGTTATATTGTCTAATTCTAGTTTGGATATTATTTTACATGATACTTATTATGTAGTTAGGCATTTTCATTATGTTTTAAGGTTGGGGGCTGTTTTT…	478	7 KB	Eukaryota; Metazoa; Ecdysozoa; Nematoda; Chromadorea; Strongylida; Metastrongyloidea; Angiostrongylidae; Angiostrongylus	linear	urn:local:.:3i6-dfzhrlc			taxon:6313		ac10a		AngC46CPM TH
AC10aMK734442AngC47CPMThailandChaiyaphumAfulica	0	32.4%	MK734442	rat lungworm	Fri Oct 04 00:00:00 BRT 2019	Angiostrongylus cantonensis isolate AngC47CPM TH cytochrome c oxidase subunit I (COI) gene, partial cds; mitochondrial	1752774840	Invertebrate Mitochondrial	Mon Jun 07 21:53:16 BRT 2021	DNA	Angiostrongylus cantonensis		AGACAGTCTACTTTATATTTAACGGGTAAGAAGGAGGTTTTTGGTTATTTGGGTATGGTTTATGCTATTTTAAGGATTGGTTTGATTGGTTGTGTGGTTTGGGCTCATCATATATATACGGTTGGTATGGATTTAGATTCTCGTGCTTATTTTACTGCTGCTACTATAGTTATTGCGGTTCCTACGGGAGTGAAGGTTTTTAGGTGGTTAGCAACTTTATTTGGTATAAAGATATTGTTTCAACCTATTTTATTGTGGGTTTTGGGTTTTATTTTTTTATTTACTATTGGGGGGTTAACTGGGGTTATATTGTCTAATTCTAGTTTGGATATTATTTTACATGATACTTATTATGTAGTTAGGCATTTTCATTATGTTTTAAGGTTGGGGGCTGTTTTT…	478	7 KB	Eukaryota; Metazoa; Ecdysozoa; Nematoda; Chromadorea; Strongylida; Metastrongyloidea; Angiostrongylidae; Angiostrongylus	linear	urn:local:.:3i7-dfzhrlc			taxon:6313		ac10a		AngC47CPM TH
AC10aMK734443AngC50CPMThailandChaiyaphumAfulica	0	32.4%	MK734443	rat lungworm	Fri Oct 04 00:00:00 BRT 2019	Angiostrongylus cantonensis isolate AngC50CPM TH cytochrome c oxidase subunit I (COI) gene, partial cds; mitochondrial	1752774842	Invertebrate Mitochondrial	Mon Jun 07 21:53:17 BRT 2021	DNA	Angiostrongylus cantonensis		AGACAGTCTACTTTATATTTAACGGGTAAGAAGGAGGTTTTTGGTTATTTGGGTATGGTTTATGCTATTTTAAGGATTGGTTTGATTGGTTGTGTGGTTTGGGCTCATCATATATATACGGTTGGTATGGATTTAGATTCTCGTGCTTATTTTACTGCTGCTACTATAGTTATTGCGGTTCCTACGGGAGTGAAGGTTTTTAGGTGGTTAGCAACTTTATTTGGTATAAAGATATTGTTTCAACCTATTTTATTGTGGGTTTTGGGTTTTATTTTTTTATTTACTATTGGGGGGTTAACTGGGGTTATATTGTCTAATTCTAGTTTGGATATTATTTTACATGATACTTATTATGTAGTTAGGCATTTTCATTATGTTTTAAGGTTGGGGGCTGTTTTT…	478	7 KB	Eukaryota; Metazoa; Ecdysozoa; Nematoda; Chromadorea; Strongylida; Metastrongyloidea; Angiostrongylidae; Angiostrongylus	linear	urn:local:.:3i8-dfzhrlc			taxon:6313		ac10a		AngC50CPM TH
AC10aMK734444AngC45CPMThailandChaiyaphumAfulica	0	32.4%	MK734444	rat lungworm	Fri Oct 04 00:00:00 BRT 2019	Angiostrongylus cantonensis isolate AngC45CPM TH cytochrome c oxidase subunit I (COI) gene, partial cds; mitochondrial	1752774844	Invertebrate Mitochondrial	Mon Jun 07 21:53:17 BRT 2021	DNA	Angiostrongylus cantonensis		AGACAGTCTACTTTATATTTAACGGGTAAGAAGGAGGTTTTTGGTTATTTGGGTATGGTTTATGCTATTTTAAGGATTGGTTTGATTGGTTGTGTGGTTTGGGCTCATCATATATATACGGTTGGTATGGATTTAGATTCTCGTGCTTATTTTACTGCTGCTACTATAGTTATTGCGGTTCCTACGGGAGTGAAGGTTTTTAGGTGGTTAGCAACTTTATTTGGTATAAAGATATTGTTTCAACCTATTTTATTGTGGGTTTTGGGTTTTATTTTTTTATTTACTATTGGGGGGTTAACTGGGGTTATATTGTCTAATTCTAGTTTGGATATTATTTTACATGATACTTATTATGTAGTTAGGCATTTTCATTATGTTTTAAGGTTGGGGGCTGTTTTT…	478	7 KB	Eukaryota; Metazoa; Ecdysozoa; Nematoda; Chromadorea; Strongylida; Metastrongyloidea; Angiostrongylidae; Angiostrongylus	linear	urn:local:.:3i9-dfzhrlc			taxon:6313		ac10a		AngC45CPM TH
AC10aMK734445AngC52CPMThailandChaiyaphumAfulica	0	32.4%	MK734445	rat lungworm	Fri Oct 04 00:00:00 BRT 2019	Angiostrongylus cantonensis isolate AngC52CPM TH cytochrome c oxidase subunit I (COI) gene, partial cds; mitochondrial	1752774846	Invertebrate Mitochondrial	Mon Jun 07 21:53:17 BRT 2021	DNA	Angiostrongylus cantonensis		AGACAGTCTACTTTATATTTAACGGGTAAGAAGGAGGTTTTTGGTTATTTGGGTATGGTTTATGCTATTTTAAGGATTGGTTTGATTGGTTGTGTGGTTTGGGCTCATCATATATATACGGTTGGTATGGATTTAGATTCTCGTGCTTATTTTACTGCTGCTACTATAGTTATTGCGGTTCCTACGGGAGTGAAGGTTTTTAGGTGGTTAGCAACTTTATTTGGTATAAAGATATTGTTTCAACCTATTTTATTGTGGGTTTTGGGTTTTATTTTTTTATTTACTATTGGGGGGTTAACTGGGGTTATATTGTCTAATTCTAGTTTGGATATTATTTTACATGATACTTATTATGTAGTTAGGCATTTTCATTATGTTTTAAGGTTGGGGGCTGTTTTT…	478	7 KB	Eukaryota; Metazoa; Ecdysozoa; Nematoda; Chromadorea; Strongylida; Metastrongyloidea; Angiostrongylidae; Angiostrongylus	linear	urn:local:.:3ia-dfzhrlc			taxon:6313		ac10a		AngC52CPM TH
AC10aMK734446AngC53CPMThailandChaiyaphumAfulica	0	32.4%	MK734446	rat lungworm	Fri Oct 04 00:00:00 BRT 2019	Angiostrongylus cantonensis isolate AngC53CPM TH cytochrome c oxidase subunit I (COI) gene, partial cds; mitochondrial	1752774848	Invertebrate Mitochondrial	Mon Jun 07 21:53:17 BRT 2021	DNA	Angiostrongylus cantonensis		AGACAGTCTACTTTATATTTAACGGGTAAGAAGGAGGTTTTTGGTTATTTGGGTATGGTTTATGCTATTTTAAGGATTGGTTTGATTGGTTGTGTGGTTTGGGCTCATCATATATATACGGTTGGTATGGATTTAGATTCTCGTGCTTATTTTACTGCTGCTACTATAGTTATTGCGGTTCCTACGGGAGTGAAGGTTTTTAGGTGGTTAGCAACTTTATTTGGTATAAAGATATTGTTTCAACCTATTTTATTGTGGGTTTTGGGTTTTATTTTTTTATTTACTATTGGGGGGTTAACTGGGGTTATATTGTCTAATTCTAGTTTGGATATTATTTTACATGATACTTATTATGTAGTTAGGCATTTTCATTATGTTTTAAGGTTGGGGGCTGTTTTT…	478	7 KB	Eukaryota; Metazoa; Ecdysozoa; Nematoda; Chromadorea; Strongylida; Metastrongyloidea; Angiostrongylidae; Angiostrongylus	linear	urn:local:.:3ib-dfzhrlc			taxon:6313		ac10a		AngC53CPM TH
AC10bKU934244i2CSTHPhetchabunThailand	0	33.5%	KU934244	rat lungworm	Tue Sep 27 00:00:00 BRT 2016	Angiostrongylus cantonensis isolate 2CSTH Phetchabun cytochrome c oxidase subunit I (COI) gene, partial cds; mitochondrial	1069752874	Invertebrate Mitochondrial	Mon Jun 07 21:53:40 BRT 2021	DNA	Angiostrongylus cantonensis		ATGCTATTTTAAGGATTGGTTTGATTGGTTGTGTGGTTTGGGCTCATCATATATATACGGTTGGTATGGATTTAGATTCTCGTGCTTATTTTACTGCTGCTACTATAGTTATTGCGGTTCCTACGGGAGTGAAGGTTTTTARGTGGTTAGCAACTTTATTTGGTATAAAAATATTGTTTCAACCTATTTTATTGTGGGTTTTGGGTTTTATTTTTTTATTTACTATTGGGGGGTTAACTGGGGTTATATTGTCTAATTCTAGTT	264	7 KB	Eukaryota; Metazoa; Ecdysozoa; Nematoda; Chromadorea; Strongylida; Metastrongyloidea; Angiostrongylidae; Angiostrongylus	linear	urn:local:.:3eu-dfzhrla		Thailand	taxon:6313		ac10b		2CSTH Phetchabun
AC10cKU934245iADTHKamphaengPhetThailand	0	34.8%	KU934245	rat lungworm	Tue Sep 27 00:00:00 BRT 2016	Angiostrongylus cantonensis isolate ADTH Kamphaeng Phet cytochrome c oxidase subunit I (COI) gene, partial cds; mitochondrial	1069752876	Invertebrate Mitochondrial	Mon Jun 07 21:53:46 BRT 2021	DNA	Angiostrongylus cantonensis		ATGGCATTTTAAGGATTGGTTTGATCGGTTGTGTGGTTTGGGCTCATCATATATATACGGTTGGTATGGATTTAGATTCTCGTGCTTATTTTACTGCTGCTACTATAGTTATTGCGGTTCCTACGGGAGTGAAGGTTTTTAGGTGGTTAGCAACTTTATTTGGTATAAAGATATTGTTTCAACCTATTTTATTGTGGGTTTTGGGTTTTATTTTTTTATTTACTATTGGGGGGTTAACTGGGGTTATATTGTCTAATTCTAGTT	264	7 KB	Eukaryota; Metazoa; Ecdysozoa; Nematoda; Chromadorea; Strongylida; Metastrongyloidea; Angiostrongylidae; Angiostrongylus	linear	urn:local:.:3ev-dfzhrla		Thailand	taxon:6313		ac10c		ADTH Kamphaeng Phet
AC11aKU532143Ac1L3MANThailandManchaKhiriKhonKaen	0	32.4%	KU532143	rat lungworm	Sat Sep 24 00:00:00 BRT 2016	Angiostrongylus cantonensis isolate Ac1L3MAN cytochrome c oxidase subunit 1 (cox1) gene, partial cds; mitochondrial	1068253956	Invertebrate Mitochondrial	Mon Jun 07 21:52:12 BRT 2021	DNA	Angiostrongylus cantonensis	fwd_name: AngiCOIF, fwd_seq: ttttttgggcatcctgaggtttat, rev_name: AngiCOIR, rev_seq: cgaggataaccatgtaaaccagc	GTTTTGATTTTGCCTGCTTTTGGGATTGTTAGGCAGTCTACTTTATATTTAACGGGTAAGAAAGAGGTTTTTGGTTATTTGGGTATGGTTTATGCTATTTTGAGGATTGGTTTGATTGGTTGTGTGGTTTGGGCTCATCATATATATACGGTTGGTATGGATTTAGATTCTCGTGCTTATTTTACTGCGGCTACTATAGTTATTGCGGTCCCTACGGGAGTGAAGGTTTTTAGGTGGTTAGCGACTTTATTTGGTATAAAGATATTGTTTCAACCTATTTTATTGTGGGTTTTAGGTTTTATTTTTTTATTTACTATTGGAGGGTTAACGGGAGTTATATTGTCTAATTCTAGTTTGGATATTATTTTACATGATACTTATTATGTAGTTAGGCATTTT…	558	10 KB	Eukaryota; Metazoa; Ecdysozoa; Nematoda; Chromadorea; Strongylida; Metastrongyloidea; Angiostrongylidae; Angiostrongylus	linear	urn:local:.:3eb-dfzhrla		Thailand: Mancha Khiri, Khon Kaen	taxon:6313	third stage larva	AC11a	Achatina fulica	Ac1L3MAN
AC11aKY703434AC11ThailandNakhonPhanom	0	33.0%	KY703434	rat lungworm	Mon Jul 17 00:00:00 BRT 2017	Angiostrongylus cantonensis haplotype AC11 cytochrome c oxidase subunit I (COI) gene, partial cds; mitochondrial	1169078850	Invertebrate Mitochondrial	Tue Jun 08 00:04:09 BRT 2021	DNA	Angiostrongylus cantonensis		TCTACTTTATATTTAACGGGTAAGAAAGAGGTTTTTGGTTATTTGGGTATGGTTTATGCTATTTTGAGGATTGGTTTGATTGGTTGTGTGGTTTGGGCTCATCATATATATACGGTTGGTATGGATTTAGATTCTCGTGCTTATTTTACTGCGGCTACTATAGTTATTGCGGTCCCTACGGGAGTGAAGGTTTTTAGGTGGTTAGCGACTTTATTTGGTATAAAGATATTGTTTCAACCTATTTTATTGTGGGTTTTAGGTTTTATTTTTTTATTTACTATTGGAGGGTTAACGGGAGTTATATTGTCTAATTCTAGTTTGGATATTATTTTACATGATACTTATTATGTAG	352	8 KB	Eukaryota; Metazoa; Ecdysozoa; Nematoda; Chromadorea; Strongylida; Metastrongyloidea; Angiostrongylidae; Angiostrongylus	linear	urn:local:.:3rs-dfv0qoj		Thailand: Nakhon Phanom	taxon:6313		AC11a	Rattus rattus				AC7F
AC11bKY779737HUEVietnamHue	0	32.7%	KY779737	rat lungworm	Mon Jul 31 00:00:00 BRT 2017	Angiostrongylus cantonensis isolate HUE cytochrome c oxidase subunit I (COI) gene, partial cds; mitochondrial	1220130909	Invertebrate Mitochondrial	Mon Jun 07 21:52:12 BRT 2021	DNA	Angiostrongylus cantonensis		ATTTATATATATAAGAAATATCAAAGTGGTTTGTCGGTTTGGTTAGAAAGTTCTAATCATAAGGATATTGGTACTCTTTATTTTTTGTTTGGTTTGTGGTCGGGTATGTTAGGTACTGCTTTGTCTTTGATTGTTCGTTTGGAGTTGTCTAAGCCTGGAATGTTGTTGTCTAACGGGCAATTGTATAATTCAATTATTACGGCTCATGCTTTTTTGATAATTTTTTTTATGGTAATGCCTAGTATGATTGGTGGTTTTGGTAATTGAATGTTGCCTTTGATGTTGGGGGCTCCAGATATGAGTTTTCCTCGTTTGAATAATTTGAGTTTTTGATTGTTGCCAACTTCGATGTTTTTGATTTTAGATTCTTGTTTTGTGGATATAGGATGTGGAACTAGT…	1578	8 KB	Eukaryota; Metazoa; Ecdysozoa; Nematoda; Chromadorea; Strongylida; Metastrongyloidea; Angiostrongylidae; Angiostrongylus	linear	urn:local:.:59-dgqaups			taxon:6313		AC11b		HUE
AC11bMK516736H2Thailand	0	32.4%	MK516736	rat lungworm	Thu Mar 12 00:00:00 BRT 2020	Angiostrongylus cantonensis isolate Thailand-H2 cytochrome c oxidase subunit 1 (COI) gene, partial cds; mitochondrial	1702719073	Invertebrate Mitochondrial	Mon Jun 07 21:52:12 BRT 2021	DNA	Angiostrongylus cantonensis	fwd_name: angicoif, fwd_seq: ttttttgggcatcctgaggtttat, rev_name: angicoir, rev_seq: cgaggataaccatgtaaaccagc	GTTTTGATTTTGCCTGCTTTTGGGATTGTTAGGCAGTCTACTTTATATTTAACGGGTAAGAAAGAGGTTTTTGGTTATTTGGGTATGGTTTATGCTATTTTGAGGATTGGTTTGATTGGTTGTGTGGTTTGGGCTCATCATATATATACGGTTGGTATGGATTTAGATTCTCGTGCTTATTTTACTGCGGCTACTATAGTTATTGCGGTCCCTACAGGAGTGAAGGTTTTTAGGTGGTTAGCGACTTTATTTGGTATAAAGATATTGTTTCAACCTATTTTATTGTGGGTTTTAGGTTTTATTTTTTTATTTACTATTGGGGGGTTAACGGGAGTTATATTGTCTAATTCTAGTTTGGATATTATTTTACATGATACTTATTATGTAGTTAGGCATTTT…	558	9 KB	Eukaryota; Metazoa; Ecdysozoa; Nematoda; Chromadorea; Strongylida; Metastrongyloidea; Angiostrongylidae; Angiostrongylus	linear	urn:local:.:3hv-dfzhrlc		Thailand	taxon:6313	immature adult female	AC11b	Homo sapiens	Thailand-H2
AC12aKU532148AcaAc39L3SIECambodiaSiemReap	0	33.0%	KU532148	rat lungworm	Sat Sep 24 00:00:00 BRT 2016	Angiostrongylus cantonensis isolate Ac39L3SIE cytochrome c oxidase subunit 1 (cox1) gene, partial cds; mitochondrial	1068253976	Invertebrate Mitochondrial	Mon Jun 07 21:52:12 BRT 2021	DNA	Angiostrongylus cantonensis	fwd_name: AngiCOIF, fwd_seq: ttttttgggcatcctgaggtttat, rev_name: AngiCOIR, rev_seq: cgaggataaccatgtaaaccagc	GTTTTGATTTTGCCTGCTTTTGGGATTGTTAGACAGTCTACTTTATATTTAACGGGTAAGAAGGAGGTTTTTGGTTATTTGGGTATGGTTTATGCTATTTTAAGGATTGGTTTGATTGGTTGTGTGGTTTGGGCCCATCATATATATACGGTTGGTATGGATTTAGATTCTCGTGCTTATTTTACTGCGGCTACCATAGTTATTGCGGTTCCTACGGGAGTGAAGGTTTTTAGGTGGTTAGCAACTTTATTTGGTATGAAGATATTGTTTCAACCTATTTTATTGTGGGTTTTGGGTTTTATTTTTTTGTTTACTATTGGGGGGTTAACTGGGGTTATATTGTCTAATTCTAGTTTGGATATTATTTTACATGATACTTATTATGTAGTTAGGCATTTT…	558	10 KB	Eukaryota; Metazoa; Ecdysozoa; Nematoda; Chromadorea; Strongylida; Metastrongyloidea; Angiostrongylidae; Angiostrongylus	linear	urn:local:.:3eg-dfzhrla		Cambodia: Siem Reap	taxon:6313	third stage larva	AC12a	Achatina fulica	Ac39L3SIE		identical sequences were obtained from individual larva (number=10)
AC12bPPKY779736CambodiaPhnomPenh	0	32.7%	KY779736	rat lungworm	Mon Jul 31 00:00:00 BRT 2017	Angiostrongylus cantonensis isolate PP cytochrome c oxidase subunit I (COI) gene, partial cds; mitochondrial	1220130907	Invertebrate Mitochondrial	Mon Jun 07 21:52:12 BRT 2021	DNA	Angiostrongylus cantonensis		ATTTATATATATAAGAAATATCAAAGTGGTTTGTCGGTTTGGTTAGAAAGTTCTAACCATAAGGATATTGGTACTCTTTATTTTTTGTTTGGTTTGTGGTCGGGTATGTTGGGTACTGCTTTATCTTTGATTGTTCGTTTGGAATTATCTAAGCCTGGAATGTTGTTGTCTAATGGGCAATTGTATAATTCAATTATTACGGCTCATGCTTTTTTGATAATTTTTTTTATGGTAATGCCTAGTATGATTGGTGGTTTTGGTAATTGAATGTTGCCTTTGATGTTGGGGGCTCCAGATATGAGTTTTCCTCGTTTGAATAATTTGAGTTTTTGATTGTTGCCAACTTCGATGTTTTTGATTTTAGATTCTTGTTTTGTAGATATAGGATGTGGGACTAGT…	1578	8 KB	Eukaryota; Metazoa; Ecdysozoa; Nematoda; Chromadorea; Strongylida; Metastrongyloidea; Angiostrongylidae; Angiostrongylus	linear	urn:local:.:5a-dgqaups			taxon:6313		AC12b		PP
AC13KU532146Ac21L3SURThailandSuratThani	0	33.3%	KU532146	rat lungworm	Sat Sep 24 00:00:00 BRT 2016	Angiostrongylus cantonensis isolate Ac21L3SUR cytochrome c oxidase subunit 1 (cox1) gene, partial cds; mitochondrial	1068253968	Invertebrate Mitochondrial	Mon Jun 07 21:52:12 BRT 2021	DNA	Angiostrongylus cantonensis	fwd_name: AngiCOIF, fwd_seq: ttttttgggcatcctgaggtttat, rev_name: AngiCOIR, rev_seq: cgaggataaccatgtaaaccagc	GTTTTGATTTTGCCTGCTTTTGGGATTGTTAGACAGTCTACTTTATATTTAACGGGTAAGAAGGAGGTTTTTGGTTATTTGGGTATGGTTTATGCTATTTTAAGGATTGGTTTGATTGGTTGTGTGGTTTGGGCCCACCATATATACACGGTTGGTATGGATTTAGATTCTCGTGCTTATTTTACTGCGGCTACTATAGTTATTGCGGTTCCTACGGGAGTGAAGGTTTTTAGGTGGTTAGCAACTTTATTTGGTATGAAGATATTGTTTCAACCTATTTTATTGTGGGTTTTGGGTTTTATTTTTTTGTTTACTATTGGGGGGTTGACTGGGGTTATATTGTCTAATTCTAGTTTGGATATTATTTTACATGATACTTATTATGTAGTTAGGCATTTT…	558	10 KB	Eukaryota; Metazoa; Ecdysozoa; Nematoda; Chromadorea; Strongylida; Metastrongyloidea; Angiostrongylidae; Angiostrongylus	linear	urn:local:.:3ee-dfzhrla		Thailand: Surat Thani	taxon:6313	third stage larva	AC13	Achatina fulica	Ac21L3SUR
AC13KY703433ThailandRanong	0	34.7%	KY703433	rat lungworm	Mon Jul 17 00:00:00 BRT 2017	Angiostrongylus cantonensis haplotype AC13 cytochrome c oxidase subunit I (COI) gene, partial cds; mitochondrial	1169078848	Invertebrate Mitochondrial	Tue Jun 08 00:04:09 BRT 2021	DNA	Angiostrongylus cantonensis		TCTACTTTATATTTAACGGGTAAGAAGGAGGTTTTTGGTTATTTGGGTATGGTTTATGCTATTTTAAGGATTGGTTTGATTGGTTGTGTGGTTTGGGCCCACCATATATACACGGTTGGTATGGATTTAGATTCTCGTGCTTATTTTACTGCGGCTACTATAGTTATTGCGGTTCCTACGGGAGTGAAGGTTTTTAGGTGGTTAGCAACTTTATTTGGTATGAAGATATTGTTTCAACCTATTTTATTGTGGGTTTTGGGTTTTATTTTTTTGTTTACTATTGGGGGGTTGACTGGGGTTATATTGTCTAATTCTAGTTTGGATATTATTTTACATGATACTTATTATGTAG	352	8 KB	Eukaryota; Metazoa; Ecdysozoa; Nematoda; Chromadorea; Strongylida; Metastrongyloidea; Angiostrongylidae; Angiostrongylus	linear	urn:local:.:3rx-dfv0qoj		Thailand: Ranong	taxon:6313		AC13	Rattus rattus				AC13F
AC14KY439007Ac8MThailandKanchanaburi	0	35.7%	KY439007	rat lungworm	Mon Jul 17 00:00:00 BRT 2017	Angiostrongylus cantonensis voucher Ac8M cytochrome oxidase subunit I (cox1) gene, partial cds; mitochondrial	1169078836	Invertebrate Mitochondrial	Tue Jun 08 00:04:09 BRT 2021	DNA	Angiostrongylus cantonensis		TAGACAGTCTACTTTATATTTAACGGGTAAGAAGGAGGTTTTTGGTTATTTGGGTATGGTTTACGCTATTTTAAGGATTGGTTTGATTGGTTGTGTGGTTTGGGCTCATCATATATATACGGTTGGTATGGATTTAGATTCTCGTGCTTATTTTACTGCGGCTACTATAGTTATTGCGGTTCCTACGGGAGTGAAGGTTTTTAGGTGGTTAGCAACTTTATTTGGTATAAAGATATTGTTTCAACCTATTTTATTGTGGGTTTTGGGTTTTATTTTTTTATTTACTATTGGGGGGTTAACTGGGGTTATATTGTCTAATTCTAGTTTGGATATTGTGTACTATGACACCCCTCAGGTCT	359	8 KB	Eukaryota; Metazoa; Ecdysozoa; Nematoda; Chromadorea; Strongylida; Metastrongyloidea; Angiostrongylidae; Angiostrongylus	linear	urn:local:.:4ly-dfv0qp3		Thailand: Kanchanaburi	taxon:6313		AC14	Rattus rattus				Ac8M
AC15KY703435ThailandTrat	0	33.2%	KY703435	rat lungworm	Mon Jul 17 00:00:00 BRT 2017	Angiostrongylus cantonensis haplotype AC15 cytochrome c oxidase subunit I (COI) gene, partial cds; mitochondrial	1169078852	Invertebrate Mitochondrial	Tue Jun 08 00:04:09 BRT 2021	DNA	Angiostrongylus cantonensis		TCTACTTTATATTTAACGGGTAAGAAGGAGGTTTTTGGTTATTTGGGTATGGTTTATGCTATTTTAAGGATTGGTTTGATTGGTTGTGTGGTTTGGGCTCATCATATATATACGGTTGGTATGGATTTAGATTCTCGTGCTTATTTTACTGCGGCTACTATAGTTATTGCGGTTCCTACTGGAGTGAAGGTTTTTAGGTGGTTAGCAACTTTATTTGGTATAAAGATATTGTTTCAGCCTATTTTATTGTGGGTTTTGGGTTTTATTTTTTTATTTACTATTGGGGGGTTGACTGGGGTTATATTGTCTAATTCTAGTTTGGATATTATTTTACATGATACTTATTATGTAG	352	8 KB	Eukaryota; Metazoa; Ecdysozoa; Nematoda; Chromadorea; Strongylida; Metastrongyloidea; Angiostrongylidae; Angiostrongylus	linear	urn:local:.:3s2-dfv0qoj		Thailand: Trat	taxon:6313		AC15	Rattus rattus				AC1F
AC16KY703436ThailandChantaburi	0	33.5%	KY703436	rat lungworm	Mon Jul 17 00:00:00 BRT 2017	Angiostrongylus cantonensis haplotype AC16 cytochrome c oxidase subunit I (COI) gene, partial cds; mitochondrial	1169078854	Invertebrate Mitochondrial	Tue Jun 08 00:04:09 BRT 2021	DNA	Angiostrongylus cantonensis		TCTACTTTATATTTAACGGGTAAGAAGGAGGTTTTTGGTTATTTGGGTATGGTTTATGCTATTTTAAGGATTGGTTTGATTGGTTGTGTGGTTTGGGCTCATCATATATATACGGTTGGTATGGATTTAGATTCTCGTGCTTATTTTACTGCGGCTACTATAGTTATTGCGGTTCCTACGGGAGTAAAGGTTTTTAGGTGGTTGGCAACTTTATTTGGTATAAAGATATTGTTTCAGCCTATTTTATTGTGGGTTTTGGGTTTTATTTTTTTATTTACTATTGGGGGGTTGACTGGGGTTATATTGTCTAATTCTAGTTTGGATATTATTTTACATGATACTTATTATGTAG	352	8 KB	Eukaryota; Metazoa; Ecdysozoa; Nematoda; Chromadorea; Strongylida; Metastrongyloidea; Angiostrongylidae; Angiostrongylus	linear	urn:local:.:3s7-dfv0qoj		Thailand: Chantaburi	taxon:6313		AC16	Rattus rattus				AC23F
AC17aMH069730i971USALouisianaNewOrleans	0	34.6%	MH069730	rat lungworm	Sun Dec 02 00:00:00 BRST 2018	Angiostrongylus cantonensis isolate 971angio cytochrome oxidase subunit I (COI) gene, partial cds; mitochondrial	1523162677	Invertebrate Mitochondrial	Tue Aug 24 16:27:48 BRT 2021	DNA	Angiostrongylus cantonensis		TGAGGTTTATGTTTTGATTTTGCCTGCTTTTGGGATTGTTAGACAGTCTACTTTATATTTAACGGGTAAGAAGGAGGTTTTTGGTTATTTGGGTATGGTTTATGCTATTTTAAGGATTGGTTTGATTGGTTGTGTGGTTTGGGCCCACCATATATACACGGTTGGTATGGATTTAGATTCTCGTGCTTATTTTACTGCAGCTACTATAGTTATTGCGGTTCCTACGGGAGTGAAGGTTTTTAGGTGGTTAGCAACTTTATTTGGTATGAAGATATTGTTTCAACCTATTTTATTGTGGGTTTTGGGTTTTATTTTTTTGTTTACTATTGGGGGGTTGACTGGGGTTATATTGTCTAATTCTAGTTTGGATATTATTTTACATGATACTTATTATGTAGT	399	7 KB	Eukaryota; Metazoa; Ecdysozoa; Nematoda; Chromadorea; Strongylida; Metastrongyloidea; Angiostrongylidae; Angiostrongylus	linear	urn:local:.:3hi-dfzhrlc			taxon:6313		AC17a		971angio
AC17aMH069732i1500USALouisianaNewOrleans	0	34.6%	MH069732	rat lungworm	Sun Dec 02 00:00:00 BRST 2018	Angiostrongylus cantonensis isolate 1500angio cytochrome oxidase subunit I (COI) gene, partial cds; mitochondrial	1523162681	Invertebrate Mitochondrial	Tue Aug 24 16:27:51 BRT 2021	DNA	Angiostrongylus cantonensis		TGAGGTTTATGTTTTGATTTTGCCTGCTTTTGGGATTGTTAGACAGTCTACTTTATATTTAACGGGTAAGAAGGAGGTTTTTGGTTATTTGGGTATGGTTTATGCTATTTTAAGGATTGGTTTGATTGGTTGTGTGGTTTGGGCCCACCATATATACACGGTTGGTATGGATTTAGATTCTCGTGCTTATTTTACTGCAGCTACTATAGTTATTGCGGTTCCTACGGGAGTGAAGGTTTTTAGGTGGTTAGCAACTTTATTTGGTATGAAGATATTGTTTCAACCTATTTTATTGTGGGTTTTGGGTTTTATTTTTTTGTTTACTATTGGGGGGTTGACTGGGGTTATATTGTCTAATTCTAGTTTGGATATTATTTTACATGATACTTATTATGTAGT	399	7 KB	Eukaryota; Metazoa; Ecdysozoa; Nematoda; Chromadorea; Strongylida; Metastrongyloidea; Angiostrongylidae; Angiostrongylus	linear	urn:local:.:3hk-dfzhrlc			taxon:6313		AC17a		1500angio
AC17aMH069733i1561USALouisianaNewOrleans	0	34.6%	MH069733	rat lungworm	Sun Dec 02 00:00:00 BRST 2018	Angiostrongylus cantonensis isolate 1561angio cytochrome oxidase subunit I (COI) gene, partial cds; mitochondrial	1523162683	Invertebrate Mitochondrial	Tue Aug 24 16:27:53 BRT 2021	DNA	Angiostrongylus cantonensis		TGAGGTTTATGTTTTGATTTTGCCTGCTTTTGGGATTGTTAGACAGTCTACTTTATATTTAACGGGTAAGAAGGAGGTTTTTGGTTATTTGGGTATGGTTTATGCTATTTTAAGGATTGGTTTGATTGGTTGTGTGGTTTGGGCCCACCATATATACACGGTTGGTATGGATTTAGATTCTCGTGCTTATTTTACTGCAGCTACTATAGTTATTGCGGTTCCTACGGGAGTGAAGGTTTTTAGGTGGTTAGCAACTTTATTTGGTATGAAGATATTGTTTCAACCTATTTTATTGTGGGTTTTGGGTTTTATTTTTTTGTTTACTATTGGGGGGTTGACTGGGGTTATATTGTCTAATTCTAGTTTGGATATTATTTTACATGATACTTATTATGTAGT	399	7 KB	Eukaryota; Metazoa; Ecdysozoa; Nematoda; Chromadorea; Strongylida; Metastrongyloidea; Angiostrongylidae; Angiostrongylus	linear	urn:local:.:3hl-dfzhrlc			taxon:6313		AC17a		1561angio
AC17aMH069735i1577USALouisianaNewOrleans	0	34.6%	MH069735	rat lungworm	Sun Dec 02 00:00:00 BRST 2018	Angiostrongylus cantonensis isolate 1577angio cytochrome oxidase subunit I (COI) gene, partial cds; mitochondrial	1523162687	Invertebrate Mitochondrial	Tue Aug 24 16:27:57 BRT 2021	DNA	Angiostrongylus cantonensis		TGAGGTTTATGTTTTGATTTTGCCTGCTTTTGGGATTGTTAGACAGTCTACTTTATATTTAACGGGTAAGAAGGAGGTTTTTGGTTATTTGGGTATGGTTTATGCTATTTTAAGGATTGGTTTGATTGGTTGTGTGGTTTGGGCCCACCATATATACACGGTTGGTATGGATTTAGATTCTCGTGCTTATTTTACTGCAGCTACTATAGTTATTGCGGTTCCTACGGGAGTGAAGGTTTTTAGGTGGTTAGCAACTTTATTTGGTATGAAGATATTGTTTCAACCTATTTTATTGTGGGTTTTGGGTTTTATTTTTTTGTTTACTATTGGGGGGTTGACTGGGGTTATATTGTCTAATTCTAGTTTGGATATTATTTTACATGATACTTATTATGTAGT	399	7 KB	Eukaryota; Metazoa; Ecdysozoa; Nematoda; Chromadorea; Strongylida; Metastrongyloidea; Angiostrongylidae; Angiostrongylus	linear	urn:local:.:3hn-dfzhrlc			taxon:6313		AC17a		1577angio
AC17aMH069736i1074USALouisianaNewOrleans	0	35.7%	MH069736	rat lungworm	Sun Dec 02 00:00:00 BRST 2018	Angiostrongylus cantonensis isolate 1074angio cytochrome oxidase subunit I (COI) gene, partial cds; mitochondrial	1523162689	Invertebrate Mitochondrial	Tue Aug 24 16:27:59 BRT 2021	DNA	Angiostrongylus cantonensis		TGAGGTTTATGTTTTGATTTTGCCTGCTTTTGGGATTGTTAGACAGTCTACTTTATATTTAACGGGTAAGAAGGAGGTTTTTGGTTATTTGGGTATGGTTTATGCTATTTTAAGGATTGGTTTGATTGGTTGTGTGGTTTGGGCCCACCATATATACACGGTTGGTATGGATTTAGATTCTCGTGCTTATTTTACTGCAGCTACTATAGTTATTGCGGTTCCTACGGGAGTGAAGGTTTTTAGGTGGTTAGCAACTTTATTTGGTATGAAGATATTGTTTCAACCTATTTTATTGTGGGTTTTGGGTTTTATTTTTTTGTTTACTATTGGGGGGTTGACTGGGGTTATATTGTCTAATTCTAGTTTGGATATT	373	7 KB	Eukaryota; Metazoa; Ecdysozoa; Nematoda; Chromadorea; Strongylida; Metastrongyloidea; Angiostrongylidae; Angiostrongylus	linear	urn:local:.:3ho-dfzhrlc			taxon:6313		AC17a		1074angio
AC17aMW390965lsa11EcuadorSucumbios	0	36.9%	MW390965	rat lungworm	Sat Dec 26 00:00:00 BRST 2020	Angiostrongylus cantonensis isolate lsa11 cytochrome c oxidase subunit I (COX1) gene, partial cds; mitochondrial	1949133707	Invertebrate Mitochondrial	Tue Aug 24 16:28:14 BRT 2021	DNA	Angiostrongylus cantonensis		ATGCTATTTTAAGGATTGGTTTGATTGGTTGTGTGGTTTGGGCCCACCATATATACACGGTTGGTATGGATTTAGATTCTCGTGCTTATTTTACTGCAGCTACTATAGTTATTGCGGTTCCTACGGGAGTGAAGGTTTTTAGGTGGTTAGCAACTTTATTTGGTATGAAGATATTGTTTCAACCTATTTTATTGTGGGTTTTGGGTTTTATTTTTTTGTTTACTATTGGGGGGTTGACTGGGGTTATATTGTCTA	255	7 KB	Eukaryota; Metazoa; Ecdysozoa; Nematoda; Chromadorea; Strongylida; Metastrongyloidea; Angiostrongylidae; Angiostrongylus	linear	urn:local:.:3ip-dfzhrld		Ecuador	taxon:6313		AC17a		lsa11
AC17aMW390966lsa10EcuadorCanar	0	36.9%	MW390966	rat lungworm	Sat Dec 26 00:00:00 BRST 2020	Angiostrongylus cantonensis isolate lsa10 cytochrome c oxidase subunit I (COX1) gene, partial cds; mitochondrial	1949133710	Invertebrate Mitochondrial	Tue Aug 24 16:28:16 BRT 2021	DNA	Angiostrongylus cantonensis		ATGCTATTTTAAGGATTGGTTTGATTGGTTGTGTGGTTTGGGCCCACCATATATACACGGTTGGTATGGATTTAGATTCTCGTGCTTATTTTACTGCAGCTACTATAGTTATTGCGGTTCCTACGGGAGTGAAGGTTTTTAGGTGGTTAGCAACTTTATTTGGTATGAAGATATTGTTTCAACCTATTTTATTGTGGGTTTTGGGTTTTATTTTTTTGTTTACTATTGGGGGGTTGACTGGGGTTATATTGTCTA	255	7 KB	Eukaryota; Metazoa; Ecdysozoa; Nematoda; Chromadorea; Strongylida; Metastrongyloidea; Angiostrongylidae; Angiostrongylus	linear	urn:local:.:3iq-dfzhrld		Ecuador	taxon:6313		AC17a		lsa10
AC17aMW390967lsa5EcuadorZamora	0	36.9%	MW390967	rat lungworm	Sat Dec 26 00:00:00 BRST 2020	Angiostrongylus cantonensis isolate lsa5 cytochrome c oxidase subunit I (COX1) gene, partial cds; mitochondrial	1949133717	Invertebrate Mitochondrial	Tue Aug 24 16:28:19 BRT 2021	DNA	Angiostrongylus cantonensis		ATGCTATTTTAAGGATTGGTTTGATTGGTTGTGTGGTTTGGGCCCACCATATATACACGGTTGGTATGGATTTAGATTCTCGTGCTTATTTTACTGCAGCTACTATAGTTATTGCGGTTCCTACGGGAGTGAAGGTTTTTAGGTGGTTAGCAACTTTATTTGGTATGAAGATATTGTTTCAACCTATTTTATTGTGGGTTTTGGGTTTTATTTTTTTGTTTACTATTGGGGGGTTGACTGGGGTTATATTGTCTA	255	7 KB	Eukaryota; Metazoa; Ecdysozoa; Nematoda; Chromadorea; Strongylida; Metastrongyloidea; Angiostrongylidae; Angiostrongylus	linear	urn:local:.:3ir-dfzhrld		Ecuador	taxon:6313		AC17a		lsa5
AC17aMW390968lsa9EcuadorNapo	0	36.9%	MW390968	rat lungworm	Sat Dec 26 00:00:00 BRST 2020	Angiostrongylus cantonensis isolate lsa9 cytochrome c oxidase subunit I (COX1) gene, partial cds; mitochondrial	1949133719	Invertebrate Mitochondrial	Tue Aug 24 16:28:22 BRT 2021	DNA	Angiostrongylus cantonensis		ATGCTATTTTAAGGATTGGTTTGATTGGTTGTGTGGTTTGGGCCCACCATATATACACGGTTGGTATGGATTTAGATTCTCGTGCTTATTTTACTGCAGCTACTATAGTTATTGCGGTTCCTACGGGAGTGAAGGTTTTTAGGTGGTTAGCAACTTTATTTGGTATGAAGATATTGTTTCAACCTATTTTATTGTGGGTTTTGGGTTTTATTTTTTTGTTTACTATTGGGGGGTTGACTGGGGTTATATTGTCTA	255	7 KB	Eukaryota; Metazoa; Ecdysozoa; Nematoda; Chromadorea; Strongylida; Metastrongyloidea; Angiostrongylidae; Angiostrongylus	linear	urn:local:.:3is-dfzhrld		Ecuador	taxon:6313		AC17a		lsa9
AC17aMW390969lsa7EcuadorOrellana	0	36.9%	MW390969	rat lungworm	Sat Dec 26 00:00:00 BRST 2020	Angiostrongylus cantonensis isolate lsa7 cytochrome c oxidase subunit I (COX1) gene, partial cds; mitochondrial	1949133728	Invertebrate Mitochondrial	Tue Aug 24 16:28:24 BRT 2021	DNA	Angiostrongylus cantonensis		ATGCTATTTTAAGGATTGGTTTGATTGGTTGTGTGGTTTGGGCCCACCATATATACACGGTTGGTATGGATTTAGATTCTCGTGCTTATTTTACTGCAGCTACTATAGTTATTGCGGTTCCTACGGGAGTGAAGGTTTTTAGGTGGTTAGCAACTTTATTTGGTATGAAGATATTGTTTCAACCTATTTTATTGTGGGTTTTGGGTTTTATTTTTTTGTTTACTATTGGGGGGTTGACTGGGGTTATATTGTCTA	255	7 KB	Eukaryota; Metazoa; Ecdysozoa; Nematoda; Chromadorea; Strongylida; Metastrongyloidea; Angiostrongylidae; Angiostrongylus	linear	urn:local:.:3it-dfzhrld		Ecuador	taxon:6313		AC17a		lsa7
AC17aMW390970lsa2EcuadorSanta Elena	0	36.9%	MW390970	rat lungworm	Sat Dec 26 00:00:00 BRST 2020	Angiostrongylus cantonensis isolate lsa2 cytochrome c oxidase subunit I (COX1) gene, partial cds; mitochondrial	1949133722	Invertebrate Mitochondrial	Tue Aug 24 16:28:27 BRT 2021	DNA	Angiostrongylus cantonensis		ATGCTATTTTAAGGATTGGTTTGATTGGTTGTGTGGTTTGGGCCCACCATATATACACGGTTGGTATGGATTTAGATTCTCGTGCTTATTTTACTGCAGCTACTATAGTTATTGCGGTTCCTACGGGAGTGAAGGTTTTTAGGTGGTTAGCAACTTTATTTGGTATGAAGATATTGTTTCAACCTATTTTATTGTGGGTTTTGGGTTTTATTTTTTTGTTTACTATTGGGGGGTTGACTGGGGTTATATTGTCTA	255	7 KB	Eukaryota; Metazoa; Ecdysozoa; Nematoda; Chromadorea; Strongylida; Metastrongyloidea; Angiostrongylidae; Angiostrongylus	linear	urn:local:.:3iu-dfzhrld		Ecuador	taxon:6313		AC17a		lsa2
AC17aMW390971lsa3EcuadorElOro	0	36.9%	MW390971	rat lungworm	Sat Dec 26 00:00:00 BRST 2020	Angiostrongylus cantonensis isolate lsa3 cytochrome c oxidase subunit I (COX1) gene, partial cds; mitochondrial	1949133725	Invertebrate Mitochondrial	Tue Aug 24 16:28:29 BRT 2021	DNA	Angiostrongylus cantonensis		ATGCTATTTTAAGGATTGGTTTGATTGGTTGTGTGGTTTGGGCCCACCATATATACACGGTTGGTATGGATTTAGATTCTCGTGCTTATTTTACTGCAGCTACTATAGTTATTGCGGTTCCTACGGGAGTGAAGGTTTTTAGGTGGTTAGCAACTTTATTTGGTATGAAGATATTGTTTCAACCTATTTTATTGTGGGTTTTGGGTTTTATTTTTTTGTTTACTATTGGGGGGTTGACTGGGGTTATATTGTCTA	255	7 KB	Eukaryota; Metazoa; Ecdysozoa; Nematoda; Chromadorea; Strongylida; Metastrongyloidea; Angiostrongylidae; Angiostrongylus	linear	urn:local:.:3iv-dfzhrld		Ecuador	taxon:6313		AC17a		lsa3
AC17aMW390972lsa4EcuadorGuayas	0	36.9%	MW390972	rat lungworm	Sat Dec 26 00:00:00 BRST 2020	Angiostrongylus cantonensis isolate lsa4 cytochrome c oxidase subunit I (COX1) gene, partial cds; mitochondrial	1949133730	Invertebrate Mitochondrial	Tue Aug 24 16:28:31 BRT 2021	DNA	Angiostrongylus cantonensis		ATGCTATTTTAAGGATTGGTTTGATTGGTTGTGTGGTTTGGGCCCACCATATATACACGGTTGGTATGGATTTAGATTCTCGTGCTTATTTTACTGCAGCTACTATAGTTATTGCGGTTCCTACGGGAGTGAAGGTTTTTAGGTGGTTAGCAACTTTATTTGGTATGAAGATATTGTTTCAACCTATTTTATTGTGGGTTTTGGGTTTTATTTTTTTGTTTACTATTGGGGGGTTGACTGGGGTTATATTGTCTA	255	7 KB	Eukaryota; Metazoa; Ecdysozoa; Nematoda; Chromadorea; Strongylida; Metastrongyloidea; Angiostrongylidae; Angiostrongylus	linear	urn:local:.:3iw-dfzhrld		Ecuador	taxon:6313		AC17a		lsa4
AC17aMW390973lsa8EcuadorManabi	0	36.9%	MW390973	rat lungworm	Sat Dec 26 00:00:00 BRST 2020	Angiostrongylus cantonensis isolate lsa8 cytochrome c oxidase subunit I (COX1) gene, partial cds; mitochondrial	1949133734	Invertebrate Mitochondrial	Tue Aug 24 16:28:34 BRT 2021	DNA	Angiostrongylus cantonensis		ATGCTATTTTAAGGATTGGTTTGATTGGTTGTGTGGTTTGGGCCCACCATATATACACGGTTGGTATGGATTTAGATTCTCGTGCTTATTTTACTGCAGCTACTATAGTTATTGCGGTTCCTACGGGAGTGAAGGTTTTTAGGTGGTTAGCAACTTTATTTGGTATGAAGATATTGTTTCAACCTATTTTATTGTGGGTTTTGGGTTTTATTTTTTTGTTTACTATTGGGGGGTTGACTGGGGTTATATTGTCTA	255	7 KB	Eukaryota; Metazoa; Ecdysozoa; Nematoda; Chromadorea; Strongylida; Metastrongyloidea; Angiostrongylidae; Angiostrongylus	linear	urn:local:.:3ix-dfzhrld		Ecuador	taxon:6313		AC17a		lsa8
AC17aMW390974lsa6EcuadorPastaza	0	36.9%	MW390974	rat lungworm	Sat Dec 26 00:00:00 BRST 2020	Angiostrongylus cantonensis isolate lsa6 cytochrome c oxidase subunit I (COX1) gene, partial cds; mitochondrial	1949133738	Invertebrate Mitochondrial	Tue Aug 24 16:28:37 BRT 2021	DNA	Angiostrongylus cantonensis		ATGCTATTTTAAGGATTGGTTTGATTGGTTGTGTGGTTTGGGCCCACCATATATACACGGTTGGTATGGATTTAGATTCTCGTGCTTATTTTACTGCAGCTACTATAGTTATTGCGGTTCCTACGGGAGTGAAGGTTTTTAGGTGGTTAGCAACTTTATTTGGTATGAAGATATTGTTTCAACCTATTTTATTGTGGGTTTTGGGTTTTATTTTTTTGTTTACTATTGGGGGGTTGACTGGGGTTATATTGTCTA	255	7 KB	Eukaryota; Metazoa; Ecdysozoa; Nematoda; Chromadorea; Strongylida; Metastrongyloidea; Angiostrongylidae; Angiostrongylus	linear	urn:local:.:3iy-dfzhrld		Ecuador	taxon:6313		AC17a		lsa6
AC17aMW391020lsa1EcuadorEsmeraldas	0	36.9%	MW391020	rat lungworm	Sat Dec 26 00:00:00 BRST 2020	Angiostrongylus cantonensis isolate lsa1 cytochrome c oxidase subunit I (COX1) gene, partial cds; mitochondrial	1949136292	Invertebrate Mitochondrial	Tue Aug 24 16:28:39 BRT 2021	DNA	Angiostrongylus cantonensis		ATGCTATTTTAAGGATTGGTTTGATTGGTTGTGTGGTTTGGGCCCACCATATATACACGGTTGGTATGGATTTAGATTCTCGTGCTTATTTTACTGCAGCTACTATAGTTATTGCGGTTCCTACGGGAGTGAAGGTTTTTAGGTGGTTAGCAACTTTATTTGGTATGAAGATATTGTTTCAACCTATTTTATTGTGGGTTTTGGGTTTTATTTTTTTGTTTACTATTGGGGGGTTGACTGGGGTTATATTGTCTA	255	7 KB	Eukaryota; Metazoa; Ecdysozoa; Nematoda; Chromadorea; Strongylida; Metastrongyloidea; Angiostrongylidae; Angiostrongylus	linear	urn:local:.:3iz-dfzhrld		Ecuador	taxon:6313		AC17a		lsa1
AC17bMH069731i1112USALouisianaNewOrleans	0	34.8%	MH069731	rat lungworm	Sun Dec 02 00:00:00 BRST 2018	Angiostrongylus cantonensis isolate 1112angio cytochrome oxidase subunit I (COI) gene, partial cds; mitochondrial	1523162679	Invertebrate Mitochondrial	Tue Aug 24 16:27:40 BRT 2021	DNA	Angiostrongylus cantonensis		TGAGGTTTATGTTTTGATTTTGCCTGCTTTTGGGATTGTTAGACAGTCTACTTTATATTTAACGGGTAAGAAGGAGGTTTTTGGTTATTTGGGTATGGTTTATGCTATTTTAAGGATTGGTTTGATTGGTTGTGTGGTTTGGGCCCACCATATATACACGGTTGGTACGGATTTAGATTCTCGTGCTTATTTTACTGCAGCTACTATAGTTATTGCGGTTCCTACGGGAGTGAAGGTTTTTAGGTGGTTAGCAACTTTATTTGGTATGAAGATATTGTTTCAACCTATTTTATTGTGGGTTTTGGGTTTTATTTTTTTGTTTACTATTGGGGGGTTGACTGGGGTTATATTGTCTAATTCTAGTTTGGATATTATTTTACATGATACTTATTATGTAGT	399	7 KB	Eukaryota; Metazoa; Ecdysozoa; Nematoda; Chromadorea; Strongylida; Metastrongyloidea; Angiostrongylidae; Angiostrongylus	linear	urn:local:.:3hj-dfzhrlc			taxon:6313		AC17b		1112angio
KT947979Amalaysiensis	0	30.2%	KT947979 - COI CDS	mitochondrion Angiostrongylus malaysiensis	Tue Apr 10 09:11:26 BRT 2018	Angiostrongylus malaysiensis isolate AM6 mitochondrion, complete genome		Invertebrate Mitochondrial	Mon Jun 07 21:52:12 BRT 2021	DNA	Angiostrongylus malaysiensis		ATTAATATATATAAAAAATATCAAGGTGGTTTGTTAGTTTGATTAGAGAGTTCTAATCATAAGGATATTGGTACTCTTTATTTTTTGTTTGGATTTTGGTCGGGTATGTTAGGTACTGCATTATCTTTGATTATTCGTTTGGAATTATCTAAACCAGGGATGTTGTTATCTAATGGGCAATTGTATAATTCGATTATTACGGCGCATGCTTTTTTGATGATTTTTTTTATAGTAATACCAAGTATGATTGGAGGATTTGGTAATTGAATGTTGCCTTTAATGTTGGGGGCTCCTGATATGAGTTTTCCTCGTTTAAATAATTTGAGTTTTTGATTATTGCCAACTTCGATGTTTTTGATTTTGGATTCTTGTTTTGTTGATATAGGTTGTGGTACTAGA…	1578	6 KB	Eukaryota; Metazoa; Ecdysozoa; Nematoda; Chromadorea; Rhabditida; Strongylida; Metastrongyloidea; Angiostrongylidae; Angiostrongylus	linear	urn:local:.:1bv-dgrfmoc
KU532150AmaAm7L3219MyanmarMonglaShanState	0	31.6%	KU532150	mitochondrion Angiostrongylus malaysiensis	Sat Sep 24 00:00:00 BRT 2016	Angiostrongylus malaysiensis isolate Am7L3219 cytochrome c oxidase subunit 1 (cox1) gene, partial cds; mitochondrial	1068253984	Invertebrate Mitochondrial	Wed Jun 02 18:51:29 BRT 2021	DNA	Angiostrongylus malaysiensis	fwd_name: AngiCOIF, fwd_seq: ttttttgggcatcctgaggtttat, rev_name: AngiCOIR, rev_seq: cgaggataaccatgtaaaccagc	GTTGAGATTTCGCCCGCATTTGGGATTGTTAGGCAATACACTGTGTATTTAACGGGTAAAAAAGAAGTTTTGGGTTATTTAGGTATAGTATATGCTATTTTAAGTATTGGTATAATTGGTTGTGTAGTGAGGGCTCATCATATATATACAGTAGGTATAGATTTAGATTCTCGTGCTTATTTTACTGCGGCTACGATGGTTATTGCGGTTCCTACAGGGGTAAAGGTGTTTAGATGATTAGCAACTTTGTTTGGTATAAAAATGTTATTTCAGCCTATTTTGTTGTGGGTTTTAGGTTTTATTTTTTTATTTACTATTGGGGGTTTGACTGGGGTTATATTGTCTAATTCTAGTTTAGATATTATTTTACATGATACTTATTATGTAGTTAGGCATTTT…	548	10 KB	Eukaryota; Metazoa; Ecdysozoa; Nematoda; Chromadorea; Strongylida; Metastrongyloidea; Angiostrongylidae; Angiostrongylus	linear	urn:local:.:3ei-dfzhrla		Myanmar: Mongla, Shan State	taxon:458178	third stage larva		Achatina fulica	Am7L3219		identical sequences were obtained from individual larva (number=2)
KU532153AmaAm28L3VIELaos Vientiane	0	30.3%	KU532153	mitochondrion Angiostrongylus malaysiensis	Sat Sep 24 00:00:00 BRT 2016	Angiostrongylus malaysiensis isolate Am28L3VIE cytochrome c oxidase subunit 1 (cox1) gene, partial cds; mitochondrial	1068253996	Invertebrate Mitochondrial	Wed Jun 02 18:51:29 BRT 2021	DNA	Angiostrongylus malaysiensis	fwd_name: AngiCOIF, fwd_seq: ttttttgggcatcctgaggtttat, rev_name: AngiCOIR, rev_seq: cgaggataaccatgtaaaccagc	GTCTTGATTTTGCCTGCATTTGGGATTGTTAGGCAATCTACTTTGTATTTAACGGGTAAAAAAGAAGTTTTTGGTTATTTAGGTATAGTTTATGCTATTTTAAGTATTGGTTTAATTGGTTGTGTAGTGTGGGCTCATCATATATATACAGTAGGTATAGATTTAGATTCTCGTGCTTATTTTACTGCGGCTACGATGGTTATTGCTGTTCCTACAGGGGTAAAGGTGTTTAGATGATTAGCAACTTTGTTTGGTATAAAAATGTTATTTCAGCCTATTTTGTTGTGGGTTTTAGGTTTTATTTTTTTATTTACTATTGGGGGTTTGACTGGGGTTATATTGTCTAATTCTAGTTTAGATATTATTTTACATGATACTTATTATGTAGTTAGGCATTTT…	558	10 KB	Eukaryota; Metazoa; Ecdysozoa; Nematoda; Chromadorea; Strongylida; Metastrongyloidea; Angiostrongylidae; Angiostrongylus	linear	urn:local:.:3el-dfzhrla		Laos: Vientiane	taxon:458178	third stage larva		Cryptozona siamensis	Am28L3VIE		identical sequences were obtained from individual larva (number=2)
MN793157AmackerrasaeP43/19E	0	31.2%	MN793157 - COI CDS	mitochondrion Angiostrongylus mackerrasae	Tue Jun 01 19:08:17 BRT 2021	Angiostrongylus mackerrasae isolate P43/19-E voucher W/L HC# N5721 mitochondrion, complete genome		Invertebrate Mitochondrial	Mon Jun 07 21:52:11 BRT 2021	DNA	Angiostrongylus mackerrasae		ATATATATATATAAAAAATATCAAGGTGGTTTGTTGGTTTGATTAGAAAGTTCTAATCATAAGGATATTGGTACTCTTTATTTTTTGTTTGGATTGTGATCAGGTATGTTGGGTACTGCATTATCTTTGGTAATTCGTTTGGAGTTATCTAAGCCTGGGATATTATTGTCGAATGGTCAGTTGTATAATTCAATTATTACGGCTCATGCTTTTTTGATGATTTTTTTTATGGTGATACCTAGCATGATTGGTGGTTTTGGTAATTGAATATTACCTTTAATATTAGGAGCTCCGGATATAAGTTTTCCTCGTTTGAATAATTTGAGTTTTTGGTTGTTGCCAACTTCAATGTTTTTGATTTTGGATTCTTGTTTTGTTGATATGGGGTGTGGTACTAGG…	1578	6 KB	Eukaryota; Metazoa; Ecdysozoa; Nematoda; Chromadorea; Strongylida; Metastrongyloidea; Angiostrongylidae; Angiostrongylus	linear	urn:local:.:1bw-dgrfmoc
